# Supplementary material for: Activated Serum Increases In Vitro Cellular Proliferation and Growth Factor Expression of Musculoskeletal Cells
Source: J Clin Med. 2022 Jun 15;11(12):3442. doi: 10.3390/jcm11123442 (PMC9225433; doi:10.3390/jcm11123442)
Supplement: Supplementary file 1 [file jcm-11-03442-s001.zip]

Archive with 2 entries (2 files):
- Supplemental LC-MS Data.xlsx
- Supplemental Methods liquid chromatography-mass spectrophotometry (LC-MS).pdf
