# Supplementary material for: Activated Serum Increases In Vitro Cellular Proliferation and Growth Factor Expression of Musculoskeletal Cells
Source: J Clin Med. 2022 Jun 15;11(12):3442. doi: 10.3390/jcm11123442 (PMC9225433; doi:10.3390/jcm11123442)
Supplement: Supplementary file 1 [file jcm-11-03442-s001.zip › Supplemental LC-MS Data.xlsx]

## Sheet: Samples Report With Clusters fo
OPK WB vs.AAS Pts 1-3_LCMSresults RAW DATA, Samples report created on 11/15/2021
Experiment: OPK WB vs.AAS Pts 1-3_LCMSresults RAW DATA
	Peak List Generator: unknown
		Version: unknown
		Charge States Calculated: unknown
		Deisotoped: unknown
		Textual Annotation: unknown
	Database Set: 1 Database
		Database Name: the jlb20201103_HomoSapiens_uniprot-proteome_UP000005640_updatedJun292020 database
			Version: unknown
			Taxonomy: All Entries
			Number of Proteins: 0
		Explain Database w/ < 1000 entries:
		Does database contain common contaminants?: unknown
	Search Engine Set: 1 Search Engine
		Search Engine: MaxQuant
			Version: 1.6.10.43
			Samples: All Samples
			Fragment Tolerance: 20 PPM (Monoisotopic)
			Parent Tolerance: Unknown
			Fixed Modifications: +57 on C (Carbamidomethyl)
			Variable Modifications: -17 on Peptide N-Terminal (Ammonia-loss), +1 on NQ (Deamidated), +16 on M (Oxidation), +42 on Peptide N-Terminal (Acetyl)
			Database: the jlb20201103_HomoSapiens_uniprot-proteome_UP000005640_updatedJun292020 database (unknown version, 0 entries)
			Digestion Enzyme: stricttrypsin
			Max Missed Cleavages: 2
			Probability Model:
				Experiment Owen K:Whole blood from 20210712_jlb_OKarsmarski_Mazzocca_wholeblooddepleted: Use Previously Calculated Probability (No analysis) [+1,+2,+3,+4,+5,+6 and above]
				Experiment Owen K:Autologous serum from 20210712_jlb_OKarsmarski_Mazzocca_autoserumdepleted: Use Previously Calculated Probability (No analysis) [+1,+2,+3,+4,+5,+6 and above]
				Experiment Owen K set 2:AS2 from 20210725_jcl_OKarsmarski_Mazzocca_AS2_500ng_1uL_60min_Wat25cmBEH_2 (1): Use Previously Calculated Probability (No analysis) [+1,+2,+3,+4,+5,+6,+7 and above]
				Experiment Owen K set 3:WB3 from 20210725_jcl_OKarsmarski_Mazzocca_WB3_500ng_1uL_60min_Wat25cmBEH_2: Use Previously Calculated Probability (No analysis) [+1,+2,+3,+4,+5,+6,+7 and above]
				Experiment Owen K set 3:AS3 from 20210725_jcl_OKarsmarski_Mazzocca_AS3_500ng_1uL_60min_Wat25cmBEH_2: Use Previously Calculated Probability (No analysis) [+1,+2,+3,+4,+5,+6,+7 and above]
				Experiment Desktop:WB2 from 20210725_jcl_OKarsmarski_Mazzocca_WB2_500ng_1uL_60min_Wat25cmBEH_2: Use Previously Calculated Probability (No analysis) [+1,+2,+3,+4,+5,+6,+7 and above]
	Scaffold: Version: Scaffold_5.0.1
		Modification Metadata Set: 2334 modifications
			Source: C:\Program Files\Scaffold\parameters\unimod.xml
			Comment:
		Protein Grouping Strategy: Experiment-wide grouping with protein cluster analysis
		Peptide Thresholds: 0.0% minimum
		Protein Thresholds: 0.0% minimum and 2 peptides minimum
		Peptide FDR: 0.0% (Decoy)
		Protein FDR: 0.0% (Decoy)
		GO Annotation Source(s): NCBI (downloaded Aug 25, 2021)
		Pathway Annotation Source(s):
		Alternate ID Source(s): FASTA:UniProt/Swiss-Prot Alt. Accession (UniProtKB), FASTA:UniProt/Swiss-Prot Alt. Accession (UniProtKB) and FASTA:UniProt/Swiss-Prot Alt. Accession (UniProtKB)
OPK WB vs.AS Pts 1-3_LCMSresults RAW DATA
#	Visible?	Starred?	Identified Proteins (357)	Accession Number	Alternate ID	Molecular Weight	Protein Grouping Ambiguity	T-Test (p-value): (p < 0.05)	Fold Change by Category	Quantitative Profile	Taxonomy	BMP signaling pathway involved in growth plate cartilage chondrocyte development	RNA folding	biological adhesion	biological regulation	blood coagulation, common pathway	blood coagulation, extrinsic pathway	blood coagulation, fibrin clot formation	blood coagulation, intrinsic pathway	bone cell development	bone growth	bone remodeling	cartilage development involved in endochondral bone morphogenesis	cell aggregation	cell communication	cell communication by chemical coupling	cell communication by electrical coupling	cell cycle checkpoint	cell cycle process	cell killing	cell proliferation	cell redox homeostasis	cell surface receptor signaling pathway involved in cell-cell signaling	cellular process	cellular response to extracellular stimulus	cellular response to stimulus	chondrocyte activation	chondrocyte development involved in endochondral bone morphogenesis	chondrocyte differentiation	chondrocyte differentiation involved in endochondral bone morphogenesis	chondrocyte hypertrophy	chondrocyte morphogenesis involved in endochondral bone morphogenesis	chondrocyte proliferation	circulatory system process	complement-dependent cytotoxicity	determination of muscle attachment site	developmental process	epiblast cell-extraembryonic ectoderm cell signaling involved in anterior/posterior axis specification	epithelial-mesenchymal cell signaling
1	TRUE	Empty	Spectrin alpha chain, erythrocytic 1 OS=Homo sapiens OX=9606 GN=SPTA1 PE=1 SV=5	P02549	SPTA1	280 kDa		< 0.00010	INF	DepletedAutologousSerum high, DepletedWholeBlood low	Homo sapiens				MAPK cascade, actin filament capping, lymphocyte homeostasis, positive regulation of T cell proliferation, positive regulation of protein binding, regulation of cell shape										MAPK cascade									MAPK cascade, actin filament capping, actin filament organization, axon guidance, plasma membrane organization, porphyrin-containing compound biosynthetic process		MAPK cascade											axon guidance, hemopoiesis
2	TRUE	Empty	Ankyrin-1 OS=Homo sapiens OX=9606 GN=ANK1 PE=1 SV=3	P16157	ANK1	206 kDa		0.00089	INF	DepletedAutologousSerum high, DepletedWholeBlood low	Homo sapiens				positive regulation of organelle organization, signal transduction										signal transduction									cytoskeleton organization, exocytosis, maintenance of epithelial cell apical/basal polarity, protein localization to plasma membrane, signal transduction		signal transduction
3	TRUE	Empty	Purine nucleoside phosphorylase OS=Homo sapiens OX=9606 GN=PNP PE=1 SV=2	P00491	PNP	32 kDa		0.011	INF	DepletedAutologousSerum high, DepletedWholeBlood low	Homo sapiens				positive regulation of T cell proliferation, positive regulation of alpha-beta T cell differentiation, positive regulation of interleukin-2 production																			IMP catabolic process, dAMP catabolic process, inosine catabolic process, neutrophil degranulation, nicotinamide riboside catabolic process, nucleotide biosynthetic process, purine ribonucleoside salvage, purine-containing compound salvage, urate biosynthetic process
4	TRUE	Empty	Methanethiol oxidase OS=Homo sapiens OX=9606 GN=SELENBP1 PE=1 SV=2	Q13228	SELENBP1	52 kDa		0.14	INF	[]	Homo sapiens
5	TRUE	Empty	Band 4.1 OS=Homo sapiens OX=9606 GN=EPB41 PE=1 SV=1	A0A2R8Y7Y3 (+4)	EPB41	67 kDa		0.00016	INF	DepletedAutologousSerum high, DepletedWholeBlood low	unknown
6	TRUE	Empty	Peroxiredoxin-6 OS=Homo sapiens OX=9606 GN=PRDX6 PE=1 SV=3	P30041	PRDX6	25 kDa		0.017	INF	DepletedAutologousSerum high, DepletedWholeBlood low	Homo sapiens				cell redox homeostasis, positive regulation of mRNA splicing, via spliceosome																	cell redox homeostasis		cell redox homeostasis, cellular oxidant detoxification, cellular response to oxidative stress, glycerophospholipid catabolic process, hydrogen peroxide catabolic process, neutrophil degranulation		cellular response to oxidative stress
7	TRUE	Empty	Phosphoglycerate kinase 1 OS=Homo sapiens OX=9606 GN=PGK1 PE=1 SV=3	P00558	PGK1	45 kDa		0.0014	INF	DepletedAutologousSerum high, DepletedWholeBlood low	Homo sapiens				modification by symbiont of host morphology or physiology, negative regulation of angiogenesis																			canonical glycolysis, cellular response to hypoxia, epithelial cell differentiation, glycolytic process, phosphorylation		cellular response to hypoxia											epithelial cell differentiation
8	TRUE	Empty	Cluster of Nucleoside diphosphate kinase A OS=Homo sapiens OX=9606 GN=NME1 PE=1 SV=1 (P15531)	P15531 [2]	NME1	17 kDa	TRUE	0.00017	INF	DepletedAutologousSerum high, DepletedWholeBlood low	Homo sapiens				cellular response to glucose stimulus, lactation, negative regulation of cell proliferation, negative regulation of gene expression, negative regulation of myeloid leukocyte differentiation, positive regulation of DNA binding, positive regulation of epithelial cell proliferation, positive regulation of neuron projection development, regulation of apoptotic process																			CTP biosynthetic process, GTP biosynthetic process, UTP biosynthetic process, cellular response to drug, cellular response to fatty acid, cellular response to glucose stimulus, nucleobase-containing small molecule interconversion, positive regulation of neuron projection development		cellular response to drug, cellular response to fatty acid, cellular response to glucose stimulus											hippocampus development, lactation, positive regulation of neuron projection development
8.1	TRUE	Empty	Nucleoside diphosphate kinase A OS=Homo sapiens OX=9606 GN=NME1 PE=1 SV=1	P15531	NME1	17 kDa	TRUE	0.00091	INF	DepletedAutologousSerum high, DepletedWholeBlood low	Homo sapiens				cellular response to glucose stimulus, lactation, negative regulation of cell proliferation, negative regulation of gene expression, negative regulation of myeloid leukocyte differentiation, positive regulation of DNA binding, positive regulation of epithelial cell proliferation, positive regulation of neuron projection development, regulation of apoptotic process																			CTP biosynthetic process, GTP biosynthetic process, UTP biosynthetic process, cellular response to drug, cellular response to fatty acid, cellular response to glucose stimulus, nucleobase-containing small molecule interconversion, positive regulation of neuron projection development		cellular response to drug, cellular response to fatty acid, cellular response to glucose stimulus											hippocampus development, lactation, positive regulation of neuron projection development
8.2	TRUE	Empty	Nucleoside diphosphate kinase OS=Homo sapiens OX=9606 GN=NME1-NME2 PE=1 SV=1	Q32Q12	NME1-NME2	33 kDa	TRUE	0.0022	INF	DepletedAutologousSerum high, DepletedWholeBlood low	unknown
9	TRUE	Empty	Transitional endoplasmic reticulum ATPase OS=Homo sapiens OX=9606 GN=VCP PE=1 SV=4	P55072	VCP	89 kDa		0.00016	INF	DepletedAutologousSerum high, DepletedWholeBlood low	Homo sapiens				activation of cysteine-type endopeptidase activity involved in apoptotic process, endoplasmic reticulum unfolded protein response, negative regulation of smoothened signaling pathway, positive regulation of ATP biosynthetic process, positive regulation of Lys63-specific deubiquitinase activity, positive regulation of canonical Wnt signaling pathway, positive regulation of mitochondrial membrane p…										endoplasmic reticulum unfolded protein response				mitotic spindle disassembly					ATP metabolic process, ER-associated misfolded protein catabolic process, ERAD pathway, NADH metabolic process, aggresome assembly, autophagosome maturation, cellular response to DNA damage stimulus, cellular response to arsenite ion, cellular response to heat, double-strand break repair, endoplasmic reticulum unfolded protein response, error-free translesion synthesis, flavin adenine dinucleotid…		ER-associated misfolded protein catabolic process, cellular response to DNA damage stimulus, cellular response to arsenite ion, cellular response to heat, double-strand break repair, endoplasmic reticulum unfolded protein response, error-free translesion synthesis, interstrand cross-link repair, retrograde protein transport, ER to cytosol, ubiquitin-dependent ERAD pathway
10	TRUE	Empty	Triosephosphate isomerase OS=Homo sapiens OX=9606 GN=TPI1 PE=1 SV=4	P60174	TPI1	27 kDa		< 0.00010	INF	DepletedAutologousSerum high, DepletedWholeBlood low	Homo sapiens																							canonical glycolysis, glyceraldehyde-3-phosphate biosynthetic process, glycerol catabolic process, glycolytic process, methylglyoxal biosynthetic process													multicellular organism development
11	TRUE	Empty	Parkinson disease protein 7 OS=Homo sapiens OX=9606 GN=PARK7 PE=1 SV=2	Q99497	PARK7	20 kDa		0.00044	INF	DepletedAutologousSerum high, DepletedWholeBlood low	Homo sapiens				Ras protein signal transduction, activation of protein kinase B activity, dopamine uptake involved in synaptic transmission, glucose homeostasis, insulin secretion, membrane depolarization, membrane hyperpolarization, negative regulation of TRAIL-activated apoptotic signaling pathway, negative regulation of cysteine-type endopeptidase activity involved in apoptotic signaling pathway, negative reg…										Ras protein signal transduction, dopamine uptake involved in synaptic transmission, insulin secretion									DNA repair, Ras protein signal transduction, aggrephagy, cellular response to glyoxal, cellular response to hydrogen peroxide, dopamine uptake involved in synaptic transmission, glutathione deglycation, glycolate biosynthetic process, glyoxal metabolic process, histone modification, hydrogen peroxide metabolic process, insulin secretion, lactate biosynthetic process, methylglyoxal catabolic proce…		DNA repair, Ras protein signal transduction, cellular response to glyoxal, cellular response to hydrogen peroxide, cellular response to oxidative stress
12	TRUE	Empty	Protein 4.2 OS=Homo sapiens OX=9606 GN=EPB42 PE=1 SV=3	P16452	EPB42	77 kDa		< 0.00010	INF	DepletedAutologousSerum high, DepletedWholeBlood low	Homo sapiens				erythrocyte maturation, iron ion homeostasis, regulation of cell shape																			cell morphogenesis, erythrocyte maturation, hemoglobin metabolic process, peptide cross-linking													cell morphogenesis, erythrocyte maturation, spleen development
13	TRUE	Empty	Retinal dehydrogenase 1 OS=Homo sapiens OX=9606 GN=ALDH1A1 PE=1 SV=2	P00352	ALDH1A1	55 kDa		0.13	INF	[]	Homo sapiens				retinol metabolic process																			cellular aldehyde metabolic process, fructose catabolic process to hydroxyacetone phosphate and glyceraldehyde-3-phosphate, retinol metabolic process
14	TRUE	Empty	Adenylate kinase isoenzyme 1 OS=Homo sapiens OX=9606 GN=AK1 PE=1 SV=3	P00568 (+1)	AK1	22 kDa		0.15	INF	[]	Homo sapiens																							ADP biosynthetic process, AMP metabolic process, ATP metabolic process, nucleobase-containing small molecule interconversion, nucleoside diphosphate phosphorylation, nucleoside triphosphate biosynthetic process
15	TRUE	Empty	Rab GDP dissociation inhibitor beta OS=Homo sapiens OX=9606 GN=GDI2 PE=1 SV=2	P50395	GDI2	51 kDa		0.12	INF	[]	Homo sapiens				positive regulation of GTPase activity, small GTPase mediated signal transduction										small GTPase mediated signal transduction									neutrophil degranulation, small GTPase mediated signal transduction		small GTPase mediated signal transduction
16	TRUE	Empty	Protein S100-A6 OS=Homo sapiens OX=9606 GN=S100A6 PE=1 SV=1	P06703 (+1)	S100A6	10 kDa		0.004	INF	DepletedAutologousSerum high, DepletedWholeBlood low	Homo sapiens				positive regulation of fibroblast proliferation, signal transduction										signal transduction									axonogenesis, signal transduction		signal transduction											axonogenesis
17	TRUE	Empty	Eukaryotic translation initiation factor 5A (Fragment) OS=Homo sapiens OX=9606 GN=EIF5A PE=1 SV=8	I3L397 (+2)	EIF5A	16 kDa		0.13	INF	[]	unknown
18	TRUE	Empty	Transaldolase OS=Homo sapiens OX=9606 GN=TALDO1 PE=1 SV=1	F2Z393 (+1)	TALDO1	35 kDa		0.13	INF	[]	unknown
19	TRUE	Empty	S-formylglutathione hydrolase OS=Homo sapiens OX=9606 GN=ESD PE=1 SV=2	P10768	ESD	31 kDa		0.12	INF	[]	Homo sapiens																							formaldehyde catabolic process, glutathione derivative biosynthetic process
20	TRUE	Empty	Protein S100-A4 OS=Homo sapiens OX=9606 GN=S100A4 PE=1 SV=1	P26447	S100A4	12 kDa		0.068	INF	[]	Homo sapiens				positive regulation of I-kappaB kinase/NF-kappaB signaling																			epithelial to mesenchymal transition													epithelial to mesenchymal transition
21	TRUE	Empty	GTP-binding nuclear protein Ran OS=Homo sapiens OX=9606 GN=RAN PE=1 SV=1	B5MDF5 (+3)	RAN	26 kDa		0.12	INF	[]	unknown
22	TRUE	Empty	D-dopachrome decarboxylase OS=Homo sapiens OX=9606 GN=DDT PE=1 SV=1	J3KQ18 (+1)	DDT	14 kDa		0.13	INF	[]	unknown
23	TRUE	Empty	Heat shock cognate 71 kDa protein OS=Homo sapiens OX=9606 GN=HSPA8 PE=1 SV=1	E9PKE3 (+1)	HSPA8	69 kDa	TRUE	0.12	INF	[]	unknown
24	TRUE	Empty	Polyubiquitin-B OS=Homo sapiens OX=9606 GN=UBB PE=1 SV=1	B4DV12 (+16)	UBB	17 kDa		0.0014	INF	DepletedAutologousSerum high, DepletedWholeBlood low	unknown
25	TRUE	Empty	Myotrophin OS=Homo sapiens OX=9606 GN=MTPN PE=1 SV=2	P58546	MTPN	13 kDa		0.0056	INF	DepletedAutologousSerum high, DepletedWholeBlood low	Homo sapiens				positive regulation of NF-kappaB transcription factor activity, positive regulation of cardiac muscle hypertrophy, positive regulation of cell growth, positive regulation of macromolecule biosynthetic process, positive regulation of protein metabolic process, regulation of barbed-end actin filament capping, regulation of cell size, regulation of striated muscle tissue development, regulation of t…																			catecholamine metabolic process, cellular response to mechanical stimulus, cerebellar granule cell differentiation, neuron differentiation, regulation of barbed-end actin filament capping, regulation of cell size, striated muscle cell differentiation		cellular response to mechanical stimulus											cerebellar granule cell differentiation, neuron differentiation, skeletal muscle tissue regeneration, striated muscle cell differentiation
26	TRUE	Empty	Ribonuclease inhibitor OS=Homo sapiens OX=9606 GN=RNH1 PE=1 SV=2	P13489	RNH1	50 kDa		0.14	INF	[]	Homo sapiens				mRNA catabolic process, regulation of angiogenesis																			mRNA catabolic process
27	TRUE	Empty	6-phosphogluconate dehydrogenase, decarboxylating OS=Homo sapiens OX=9606 GN=PGD PE=1 SV=3	P52209	PGD	53 kDa		0.19	INF	[]	Homo sapiens																							D-gluconate catabolic process, pentose-phosphate shunt, pentose-phosphate shunt, oxidative branch
28	TRUE	Empty	Alpha-synuclein OS=Homo sapiens OX=9606 GN=SNCA PE=1 SV=1	A0A669KB41 (+3)	SNCA	16 kDa		0.14	INF	[]	unknown
29	TRUE	Empty	Carbonic anhydrase 3 OS=Homo sapiens OX=9606 GN=CA3 PE=1 SV=3	P07451	CA3	30 kDa		0.018	INF	DepletedAutologousSerum high, DepletedWholeBlood low	Homo sapiens																							one-carbon metabolic process
30	TRUE	Empty	Neutrophil defensin 1 OS=Homo sapiens OX=9606 GN=DEFA1 PE=1 SV=1	P59665 (+1)	DEFA1	10 kDa		0.029	INF	DepletedAutologousSerum high, DepletedWholeBlood low	Homo sapiens				intracellular estrogen receptor signaling pathway, killing by host of symbiont cells, killing of cells of other organism, pore formation in membrane of other organism during symbiotic interaction										intracellular estrogen receptor signaling pathway					killing by host of symbiont cells				T cell chemotaxis, cellular response to lipopolysaccharide, defense response to virus, intracellular estrogen receptor signaling pathway, neutrophil degranulation, pore formation in membrane of other organism during symbiotic interaction		T cell chemotaxis, cellular response to lipopolysaccharide, intracellular estrogen receptor signaling pathway
31	TRUE	Empty	Delta-aminolevulinic acid dehydratase OS=Homo sapiens OX=9606 GN=ALAD PE=1 SV=1	P13716	ALAD	36 kDa		0.12	INF	[]	Homo sapiens				negative regulation of proteasomal protein catabolic process																			cellular response to interleukin-4, cellular response to lead ion, heme biosynthetic process, neutrophil degranulation, protein homooligomerization, protoporphyrinogen IX biosynthetic process		cellular response to interleukin-4, cellular response to lead ion
32	TRUE	Empty	Protein S100-A9 OS=Homo sapiens OX=9606 GN=S100A9 PE=1 SV=1	P06702	S100A9	13 kDa		0.0047	INF	DepletedAutologousSerum high, DepletedWholeBlood low	Homo sapiens			neutrophil aggregation	activation of cysteine-type endopeptidase activity involved in apoptotic process, modification of morphology or physiology of other organism, positive regulation of NF-kappaB transcription factor activity, positive regulation of cell growth, positive regulation of inflammatory response, positive regulation of intrinsic apoptotic signaling pathway, positive regulation of neuron projection developm…										autocrine signaling, toll-like receptor signaling pathway									apoptotic process, astrocyte development, autocrine signaling, autophagy, cell-cell signaling, leukocyte migration involved in inflammatory response, neutrophil chemotaxis, neutrophil degranulation, peptidyl-cysteine S-trans-nitrosylation, positive regulation of neuron projection development, sequestering of zinc ion, toll-like receptor signaling pathway		neutrophil chemotaxis, toll-like receptor signaling pathway											astrocyte development, positive regulation of neuron projection development
33	TRUE	Empty	Thioredoxin OS=Homo sapiens OX=9606 GN=TXN PE=1 SV=3	P10599	TXN	12 kDa		0.0073	INF	DepletedAutologousSerum high, DepletedWholeBlood low	Homo sapiens				activation of protein kinase B activity, cell redox homeostasis, negative regulation of hydrogen peroxide-induced cell death, negative regulation of protein export from nucleus, negative regulation of transcription from RNA polymerase II promoter, positive regulation of DNA binding, positive regulation of peptidyl-cysteine S-nitrosylation, positive regulation of peptidyl-serine phosphorylation, p…										purinergic nucleotide receptor signaling pathway							cell redox homeostasis		cell redox homeostasis, purinergic nucleotide receptor signaling pathway		purinergic nucleotide receptor signaling pathway
34	TRUE	Empty	Proteasome subunit alpha type-5 OS=Homo sapiens OX=9606 GN=PSMA5 PE=1 SV=3	P28066	PSMA5	26 kDa		0.12	INF	[]	Homo sapiens				Fc-epsilon receptor signaling pathway, MAPK cascade, NIK/NF-kappaB signaling, T cell receptor signaling pathway, Wnt signaling pathway, planar cell polarity pathway, interleukin-1-mediated signaling pathway, negative regulation of G2/M transition of mitotic cell cycle, negative regulation of canonical Wnt signaling pathway, positive regulation of canonical Wnt signaling pathway, regulation of cel…										Fc-epsilon receptor signaling pathway, MAPK cascade, NIK/NF-kappaB signaling, T cell receptor signaling pathway, Wnt signaling pathway, planar cell polarity pathway, interleukin-1-mediated signaling pathway, stimulatory C-type lectin receptor signaling pathway, tumor necrosis factor-mediated signaling pathway								Wnt signaling pathway, planar cell polarity pathway	Fc-epsilon receptor signaling pathway, MAPK cascade, NIK/NF-kappaB signaling, SCF-dependent proteasomal ubiquitin-dependent protein catabolic process, T cell receptor signaling pathway, Wnt signaling pathway, planar cell polarity pathway, anaphase-promoting complex-dependent catabolic process, interleukin-1-mediated signaling pathway, neutrophil degranulation, post-translational protein modificat…		Fc-epsilon receptor signaling pathway, MAPK cascade, NIK/NF-kappaB signaling, T cell receptor signaling pathway, Wnt signaling pathway, planar cell polarity pathway, interleukin-1-mediated signaling pathway, regulation of transcription from RNA polymerase II promoter in response to hypoxia, stimulatory C-type lectin receptor signaling pathway, tumor necrosis factor-mediated signaling pathway
35	TRUE	Empty	Rho GDP-dissociation inhibitor 2 (Fragment) OS=Homo sapiens OX=9606 GN=ARHGDIB PE=1 SV=8	F5H3P3 (+2)	ARHGDIB	18 kDa		0.12	INF	[]	unknown
36	TRUE	Empty	Ubiquitin carboxyl-terminal hydrolase OS=Homo sapiens OX=9606 GN=USP14 PE=1 SV=2	A6NJA2 (+1)	USP14	51 kDa		0.12	INF	[]	unknown
37	TRUE	Empty	Glutathione reductase, mitochondrial OS=Homo sapiens OX=9606 GN=GSR PE=1 SV=2	P00390	GSR	56 kDa		0.12	INF	[]	Homo sapiens				cell redox homeostasis																	cell redox homeostasis		cell redox homeostasis, cellular response to oxidative stress, glutathione metabolic process, nucleobase-containing small molecule interconversion		cellular response to oxidative stress
38	TRUE	Empty	Low molecular weight phosphotyrosine protein phosphatase OS=Homo sapiens OX=9606 GN=ACP1 PE=1 SV=3	P24666	ACP1	18 kDa		0.15	INF	[]	Homo sapiens
39	TRUE	Empty	Proteasome subunit beta type-5 OS=Homo sapiens OX=9606 GN=PSMB5 PE=1 SV=3	P28074	PSMB5	28 kDa		0.12	INF	[]	Homo sapiens				Fc-epsilon receptor signaling pathway, MAPK cascade, NIK/NF-kappaB signaling, T cell receptor signaling pathway, Wnt signaling pathway, planar cell polarity pathway, interleukin-1-mediated signaling pathway, negative regulation of G2/M transition of mitotic cell cycle, negative regulation of canonical Wnt signaling pathway, positive regulation of canonical Wnt signaling pathway, regulation of cel…										Fc-epsilon receptor signaling pathway, MAPK cascade, NIK/NF-kappaB signaling, T cell receptor signaling pathway, Wnt signaling pathway, planar cell polarity pathway, interleukin-1-mediated signaling pathway, stimulatory C-type lectin receptor signaling pathway, tumor necrosis factor-mediated signaling pathway								Wnt signaling pathway, planar cell polarity pathway	Fc-epsilon receptor signaling pathway, MAPK cascade, NIK/NF-kappaB signaling, SCF-dependent proteasomal ubiquitin-dependent protein catabolic process, T cell receptor signaling pathway, Wnt signaling pathway, planar cell polarity pathway, anaphase-promoting complex-dependent catabolic process, interleukin-1-mediated signaling pathway, post-translational protein modification, pre-replicative compl…		Fc-epsilon receptor signaling pathway, MAPK cascade, NIK/NF-kappaB signaling, T cell receptor signaling pathway, Wnt signaling pathway, planar cell polarity pathway, interleukin-1-mediated signaling pathway, regulation of transcription from RNA polymerase II promoter in response to hypoxia, stimulatory C-type lectin receptor signaling pathway, tumor necrosis factor-mediated signaling pathway
40	TRUE	Empty	Acyl-peptide hydrolase OS=Homo sapiens OX=9606 GN=APEH PE=1 SV=1	C9JIF9 (+1)	APEH	82 kDa		0.12	INF	[]	unknown
41	TRUE	Empty	Calpain inhibitor OS=Homo sapiens OX=9606 GN=CAST PE=1 SV=1	E7EQ12	CAST	46 kDa		0.15	INF	[]	unknown
42	TRUE	Empty	Alpha-hemoglobin-stabilizing protein OS=Homo sapiens OX=9606 GN=AHSP PE=1 SV=1	Q9NZD4	AHSP	12 kDa		0.37	INF	[]	Homo sapiens				erythrocyte differentiation, protein stabilization																			erythrocyte differentiation, hemoglobin metabolic process, protein folding													erythrocyte differentiation, hemopoiesis
43	TRUE	Empty	Malate dehydrogenase OS=Homo sapiens OX=9606 GN=MDH1 PE=1 SV=1	A0A5K1VW95 (+3)	MDH1	39 kDa		0.13	INF	[]	unknown
44	TRUE	Empty	Adenosylhomocysteinase OS=Homo sapiens OX=9606 GN=AHCY PE=1 SV=4	P23526	AHCY	48 kDa		0.12	INF	[]	Homo sapiens																							S-adenosylhomocysteine catabolic process, S-adenosylmethionine cycle, one-carbon metabolic process, sulfur amino acid metabolic process
45	TRUE	Empty	Solute carrier family 2, facilitated glucose transporter member 1 OS=Homo sapiens OX=9606 GN=SLC2A1 PE=1 SV=2	P11166	SLC2A1	54 kDa		0.37	INF	[]	Homo sapiens				photoreceptor cell maintenance, regulation of glucose transport, regulation of insulin secretion										cellular response to glucose starvation									L-ascorbic acid metabolic process, cellular hyperosmotic response, cellular response to glucose starvation, cellular response to mechanical stimulus, lactose biosynthetic process, macromolecular complex assembly	cellular response to glucose starvation	cellular hyperosmotic response, cellular response to glucose starvation, cellular response to mechanical stimulus											central nervous system development, cerebral cortex development
46	TRUE	Empty	Tubulin-specific chaperone A OS=Homo sapiens OX=9606 GN=TBCA PE=1 SV=2	E5RHG6 (+3)	TBCA	15 kDa		0.37	INF	[]	unknown
47	TRUE	Empty	Proteasome subunit alpha type-7 OS=Homo sapiens OX=9606 GN=PSMA7 PE=1 SV=1	O14818	PSMA7	28 kDa		0.37	INF	[]	Homo sapiens				Fc-epsilon receptor signaling pathway, MAPK cascade, NIK/NF-kappaB signaling, T cell receptor signaling pathway, Wnt signaling pathway, planar cell polarity pathway, interleukin-1-mediated signaling pathway, negative regulation of G2/M transition of mitotic cell cycle, negative regulation of canonical Wnt signaling pathway, positive regulation of canonical Wnt signaling pathway, regulation of cel…										Fc-epsilon receptor signaling pathway, MAPK cascade, NIK/NF-kappaB signaling, T cell receptor signaling pathway, Wnt signaling pathway, planar cell polarity pathway, interleukin-1-mediated signaling pathway, stimulatory C-type lectin receptor signaling pathway, tumor necrosis factor-mediated signaling pathway								Wnt signaling pathway, planar cell polarity pathway	Fc-epsilon receptor signaling pathway, MAPK cascade, NIK/NF-kappaB signaling, SCF-dependent proteasomal ubiquitin-dependent protein catabolic process, T cell receptor signaling pathway, Wnt signaling pathway, planar cell polarity pathway, anaphase-promoting complex-dependent catabolic process, interleukin-1-mediated signaling pathway, post-translational protein modification, pre-replicative compl…		Fc-epsilon receptor signaling pathway, MAPK cascade, NIK/NF-kappaB signaling, T cell receptor signaling pathway, Wnt signaling pathway, planar cell polarity pathway, interleukin-1-mediated signaling pathway, regulation of transcription from RNA polymerase II promoter in response to hypoxia, stimulatory C-type lectin receptor signaling pathway, tumor necrosis factor-mediated signaling pathway
48	TRUE	Empty	Calpain-1 catalytic subunit OS=Homo sapiens OX=9606 GN=CAPN1 PE=1 SV=1	P07384	CAPN1	82 kDa		0.37	INF	[]	Homo sapiens				positive regulation of cell proliferation, regulation of NMDA receptor activity, regulation of catalytic activity, regulation of macroautophagy																			cornification, extracellular matrix disassembly, neutrophil degranulation, receptor catabolic process													cornification, mammary gland involution
49	TRUE	Empty	Stomatin OS=Homo sapiens OX=9606 GN=STOM PE=1 SV=3	P27105	STOM	32 kDa		0.37	INF	[]	Homo sapiens				positive regulation by host of viral genome replication, positive regulation of protein targeting to membrane, positive regulation of viral process, regulation of acid-sensing ion channel activity																			neutrophil degranulation
50	TRUE	Empty	Phosphatidylethanolamine-binding protein 1 OS=Homo sapiens OX=9606 GN=PEBP1 PE=1 SV=3	P30086	PEBP1	21 kDa		0.37	INF	[]	Homo sapiens				MAPK cascade, negative regulation of MAPK cascade										MAPK cascade									MAPK cascade		MAPK cascade
51	TRUE	Empty	SH3 domain-binding glutamic acid-rich-like protein 3 OS=Homo sapiens OX=9606 GN=SH3BGRL3 PE=1 SV=1	Q5T123 (+1)	SH3BGRL3	9 kDa		0.37	INF	[]	unknown
52	TRUE	Empty	Superoxide dismutase [Cu-Zn] OS=Homo sapiens OX=9606 GN=SOD1 PE=1 SV=2	P00441	SOD1	16 kDa		0.0029	110000000	DepletedAutologousSerum high, DepletedWholeBlood low	Homo sapiens				activation of MAPK activity, cellular iron ion homeostasis, interleukin-12-mediated signaling pathway, muscle cell cellular homeostasis, myeloid cell homeostasis, negative regulation of cholesterol biosynthetic process, negative regulation of inflammatory response, negative regulation of neuron apoptotic process, positive regulation of apoptotic process, positive regulation of catalytic activity,…										interleukin-12-mediated signaling pathway, transmission of nerve impulse									anterograde axonal transport, auditory receptor cell stereocilium organization, cell aging, cellular iron ion homeostasis, cellular response to ATP, cellular response to cadmium ion, cellular response to oxidative stress, cellular response to potassium ion, glutathione metabolic process, hydrogen peroxide biosynthetic process, interleukin-12-mediated signaling pathway, muscle cell cellular homeos…		cellular response to ATP, cellular response to cadmium ion, cellular response to potassium ion, interleukin-12-mediated signaling pathway, removal of superoxide radicals								heart contraction, regulation of blood pressure, relaxation of vascular smooth muscle			auditory receptor cell stereocilium organization, cell aging, embryo implantation, ovarian follicle development, peripheral nervous system myelin maintenance, placenta development, thymus development
53	TRUE	Empty	Bisphosphoglycerate mutase OS=Homo sapiens OX=9606 GN=BPGM PE=1 SV=2	P07738	BPGM	30 kDa		0.0087	100000000	DepletedAutologousSerum high, DepletedWholeBlood low	Homo sapiens				erythrocyte development																			erythrocyte development, glycolytic process													erythrocyte development
54	TRUE	Empty	Heat shock 70 kDa protein 6 OS=Homo sapiens OX=9606 GN=HSPA6 PE=1 SV=2	P17066 (+1)	HSPA6	71 kDa	TRUE	< 0.00010	44000000	DepletedAutologousSerum high, DepletedWholeBlood low	Homo sapiens																							cellular response to heat, cellular response to unfolded protein, chaperone mediated protein folding requiring cofactor, neutrophil degranulation, protein refolding		cellular response to heat, cellular response to unfolded protein
55	TRUE	Empty	Band 3 anion transport protein OS=Homo sapiens OX=9606 GN=SLC4A1 PE=1 SV=3	P02730	SLC4A1	102 kDa		< 0.00010	20	DepletedAutologousSerum high, DepletedWholeBlood low	Homo sapiens				blood coagulation, cellular ion homeostasis, erythrocyte development, negative regulation of glycolytic process through fructose-6-phosphate, negative regulation of oxidoreductase activity, negative regulation of urine volume, pH elevation, phospholipid scrambling, regulation of intracellular pH																			cellular ion homeostasis, erythrocyte development, phospholipid scrambling, protein localization to plasma membrane, regulation of intracellular pH													erythrocyte development
56	TRUE	Empty	Peroxiredoxin-1 OS=Homo sapiens OX=9606 GN=PRDX1 PE=1 SV=1	Q06830	PRDX1	22 kDa	TRUE	0.00028	17	DepletedAutologousSerum high, DepletedWholeBlood low	Homo sapiens				cell redox homeostasis, retina homeostasis																cell proliferation	cell redox homeostasis		cell redox homeostasis, cellular response to oxidative stress, hydrogen peroxide catabolic process, natural killer cell activation, removal of superoxide radicals		cellular response to oxidative stress, removal of superoxide radicals											skeletal system development
57	TRUE	Empty	Cluster of Hemoglobin subunit alpha OS=Homo sapiens OX=9606 GN=HBA1 PE=1 SV=2 (P69905)	P69905 [3]	HBA1	15 kDa	TRUE	0.057	16	[]	Homo sapiens				positive regulation of cell death																			cellular oxidant detoxification, hydrogen peroxide catabolic process
57.1	TRUE	Empty	HCG1745306, isoform CRA_a OS=Homo sapiens OX=9606 GN=HBA2 PE=1 SV=1	G3V1N2	HBA2	12 kDa	TRUE	0.063	24	[]	unknown
57.2	TRUE	Empty	Hemoglobin subunit alpha OS=Homo sapiens OX=9606 GN=HBA1 PE=1 SV=2	P69905	HBA1	15 kDa	TRUE	0.086	18	[]	Homo sapiens				positive regulation of cell death																			cellular oxidant detoxification, hydrogen peroxide catabolic process
57.3	TRUE	Empty	CON__P01966	CON__P01966		?	TRUE	0.018	11	DepletedAutologousSerum high, DepletedWholeBlood low	unknown
58	TRUE	Empty	Peroxiredoxin-2 OS=Homo sapiens OX=9606 GN=PRDX2 PE=1 SV=5	P32119	PRDX2	22 kDa	TRUE	0.0031	15	DepletedAutologousSerum high, DepletedWholeBlood low	Homo sapiens				activation of MAPK activity, cell redox homeostasis, homeostasis of number of cells, negative regulation of NF-kappaB transcription factor activity, negative regulation of T cell differentiation, negative regulation of apoptotic process, negative regulation of extrinsic apoptotic signaling pathway in absence of ligand, negative regulation of lipopolysaccharide-mediated signaling pathway, positive…																T cell proliferation	cell redox homeostasis		T cell proliferation, cell redox homeostasis, cellular response to oxidative stress, hydrogen peroxide catabolic process, leukocyte activation, removal of superoxide radicals		cellular response to oxidative stress, removal of superoxide radicals											thymus development
59	TRUE	Empty	Hemoglobin subunit delta OS=Homo sapiens OX=9606 GN=HBD PE=1 SV=2	P02042	HBD	16 kDa	TRUE	< 0.00010	13	DepletedAutologousSerum high, DepletedWholeBlood low	Homo sapiens				blood coagulation																			cellular oxidant detoxification, hydrogen peroxide catabolic process
60	TRUE	Empty	Hemoglobin subunit beta OS=Homo sapiens OX=9606 GN=HBB PE=1 SV=2	P68871	HBB	16 kDa	TRUE	0.0038	12	DepletedAutologousSerum high, DepletedWholeBlood low	Homo sapiens			platelet aggregation	platelet aggregation, positive regulation of cell death, positive regulation of nitric oxide biosynthetic process, regulation of blood pressure																			cellular oxidant detoxification, hydrogen peroxide catabolic process, neutrophil degranulation, platelet aggregation										regulation of blood pressure
61	TRUE	Empty	Carbonic anhydrase 2 OS=Homo sapiens OX=9606 GN=CA2 PE=1 SV=2	P00918	CA2	29 kDa		0.0014	11	DepletedAutologousSerum high, DepletedWholeBlood low	Homo sapiens				angiotensin-activated signaling pathway, positive regulation of bone resorption, positive regulation of cellular pH reduction, positive regulation of dipeptide transmembrane transport, positive regulation of osteoclast differentiation, regulation of anion transport, regulation of intracellular pH										angiotensin-activated signaling pathway									angiotensin-activated signaling pathway, cellular response to fluid shear stress, one-carbon metabolic process, positive regulation of cellular pH reduction, regulation of intracellular pH		angiotensin-activated signaling pathway, cellular response to fluid shear stress											kidney development, odontogenesis of dentin-containing tooth
62	TRUE	Empty	Catalase OS=Homo sapiens OX=9606 GN=CAT PE=1 SV=3	P04040	CAT	60 kDa		0.0025	11	DepletedAutologousSerum high, DepletedWholeBlood low	Homo sapiens				negative regulation of NF-kappaB transcription factor activity, negative regulation of apoptotic process, positive regulation of NF-kappaB transcription factor activity, positive regulation of cell division, positive regulation of phosphatidylinositol 3-kinase signaling																			aerobic respiration, cellular response to growth factor stimulus, cellular response to oxidative stress, hemoglobin metabolic process, hydrogen peroxide catabolic process, neutrophil degranulation, osteoblast differentiation, triglyceride metabolic process		cellular response to growth factor stimulus, cellular response to oxidative stress											aging, osteoblast differentiation, ureteric bud development
63	TRUE	Empty	Carbonic anhydrase 1 OS=Homo sapiens OX=9606 GN=CA1 PE=1 SV=2	P00915	CA1	29 kDa		0.0032	10	DepletedAutologousSerum high, DepletedWholeBlood low	Homo sapiens				interleukin-12-mediated signaling pathway										interleukin-12-mediated signaling pathway									interleukin-12-mediated signaling pathway, one-carbon metabolic process		interleukin-12-mediated signaling pathway
64	TRUE	Empty	Flavin reductase (NADPH) OS=Homo sapiens OX=9606 GN=BLVRB PE=1 SV=3	P30043	BLVRB	22 kDa		0.014	9.8	DepletedAutologousSerum high, DepletedWholeBlood low	Homo sapiens																							heme catabolic process
65	TRUE	Empty	Glyceraldehyde-3-phosphate dehydrogenase OS=Homo sapiens OX=9606 GN=GAPDH PE=1 SV=3	P04406	GAPDH	36 kDa		0.018	7.7	DepletedAutologousSerum high, DepletedWholeBlood low	Homo sapiens				killing by host of symbiont cells, killing of cells of other organism, negative regulation of endopeptidase activity, negative regulation of translation, positive regulation of cytokine production, protein stabilization, regulation of macroautophagy															killing by host of symbiont cells				canonical glycolysis, cellular response to interferon-gamma, glycolytic process, microtubule cytoskeleton organization, neuron apoptotic process, peptidyl-cysteine S-trans-nitrosylation		cellular response to interferon-gamma
66	TRUE	Empty	C-Jun-amino-terminal kinase-interacting protein 4 OS=Homo sapiens OX=9606 GN=SPAG9 PE=1 SV=1	A0A087X2D8 (+1)	SPAG9	145 kDa		0.46	5.9	[]	unknown
67	TRUE	Empty	Peptidyl-prolyl cis-trans isomerase A OS=Homo sapiens OX=9606 GN=PPIA PE=1 SV=2	P62937	PPIA	18 kDa		0.029	4.3	DepletedAutologousSerum high, DepletedWholeBlood low	Homo sapiens			platelet aggregation	activation of MAPK activity, activation of protein kinase B activity, interleukin-12-mediated signaling pathway, negative regulation of oxidative stress-induced intrinsic apoptotic signaling pathway, negative regulation of protein kinase activity, negative regulation of stress-activated MAPK cascade, negative regulation of viral life cycle, platelet activation, platelet aggregation, positive regu…										interleukin-12-mediated signaling pathway									RNA-dependent DNA biosynthetic process, apoptotic process, cell adhesion molecule production, cellular response to oxidative stress, endothelial cell activation, establishment of integrated proviral latency, fusion of virus membrane with host plasma membrane, interleukin-12-mediated signaling pathway, leukocyte chemotaxis, leukocyte migration, lipid particle organization, neutrophil chemotaxis, n…		cellular response to oxidative stress, interleukin-12-mediated signaling pathway, leukocyte chemotaxis, neutrophil chemotaxis
68	TRUE	Empty	Cluster of Fructose-bisphosphate aldolase A OS=Homo sapiens OX=9606 GN=ALDOA PE=1 SV=2 (P04075)	P04075 [2]	ALDOA	39 kDa	TRUE	0.033	4.3	DepletedAutologousSerum high, DepletedWholeBlood low	Homo sapiens				muscle cell cellular homeostasis, regulation of cell shape																			ATP biosynthetic process, actin filament organization, binding of sperm to zona pellucida, canonical glycolysis, epithelial cell differentiation, fructose 1,6-bisphosphate metabolic process, glycolytic process, muscle cell cellular homeostasis, neutrophil degranulation, platelet degranulation, protein homotetramerization													epithelial cell differentiation
68.1	TRUE	Empty	Fructose-bisphosphate aldolase C OS=Homo sapiens OX=9606 GN=ALDOC PE=1 SV=2	P09972	ALDOC	39 kDa	TRUE	0.0064	INF	DepletedAutologousSerum high, DepletedWholeBlood low	Homo sapiens																							canonical glycolysis, epithelial cell differentiation, fructose 1,6-bisphosphate metabolic process, glycolytic process, neutrophil degranulation													epithelial cell differentiation
68.2	TRUE	Empty	Fructose-bisphosphate aldolase A OS=Homo sapiens OX=9606 GN=ALDOA PE=1 SV=2	P04075	ALDOA	39 kDa	TRUE	0.032	4.4	DepletedAutologousSerum high, DepletedWholeBlood low	Homo sapiens				muscle cell cellular homeostasis, regulation of cell shape																			ATP biosynthetic process, actin filament organization, binding of sperm to zona pellucida, canonical glycolysis, fructose 1,6-bisphosphate metabolic process, glycolytic process, muscle cell cellular homeostasis, neutrophil degranulation, platelet degranulation, protein homotetramerization
69	TRUE	Empty	Glutathione S-transferase omega-1 OS=Homo sapiens OX=9606 GN=GSTO1 PE=1 SV=2	P78417	GSTO1	28 kDa		0.064	3.7	[]	Homo sapiens				interleukin-12-mediated signaling pathway, negative regulation of ryanodine-sensitive calcium-release channel activity, positive regulation of ryanodine-sensitive calcium-release channel activity, positive regulation of skeletal muscle contraction by regulation of release of sequestered calcium ion, regulation of cardiac muscle contraction by regulation of the release of sequestered calcium ion, …										interleukin-12-mediated signaling pathway, positive regulation of skeletal muscle contraction by regulation of release of sequestered calcium ion, regulation of cardiac muscle contraction by regulation of the release of sequestered calcium ion									L-ascorbic acid metabolic process, cellular response to arsenic-containing substance, glutathione derivative biosynthetic process, glutathione metabolic process, interleukin-12-mediated signaling pathway, positive regulation of skeletal muscle contraction by regulation of release of sequestered calcium ion, regulation of cardiac muscle contraction by regulation of the release of sequestered calci…		cellular response to arsenic-containing substance, interleukin-12-mediated signaling pathway, positive regulation of skeletal muscle contraction by regulation of release of sequestered calcium ion, regulation of cardiac muscle contraction by regulation of the release of sequestered calcium ion, xenobiotic catabolic process
70	TRUE	Empty	Complement factor H-related protein 3 OS=Homo sapiens OX=9606 GN=CFHR3 PE=1 SV=2	Q02985	CFHR3	37 kDa	TRUE	0.39	3.5	[]	Homo sapiens
71	TRUE	Empty	Protein S100-A8 OS=Homo sapiens OX=9606 GN=S100A8 PE=1 SV=1	P05109	S100A8	11 kDa		0.33	3.3	[]	Homo sapiens			neutrophil aggregation	activation of cysteine-type endopeptidase activity involved in apoptotic process, positive regulation of NF-kappaB transcription factor activity, positive regulation of cell growth, positive regulation of inflammatory response, positive regulation of intrinsic apoptotic signaling pathway, positive regulation of peptide secretion, regulation of cytoskeleton organization, sequestering of zinc ion, …										autocrine signaling, toll-like receptor signaling pathway									apoptotic process, astrocyte development, autocrine signaling, autophagy, leukocyte migration involved in inflammatory response, neutrophil chemotaxis, neutrophil degranulation, peptidyl-cysteine S-nitrosylation, sequestering of zinc ion, toll-like receptor signaling pathway		neutrophil chemotaxis, toll-like receptor signaling pathway											astrocyte development
72	TRUE	Empty	Pleckstrin OS=Homo sapiens OX=9606 GN=PLEK PE=1 SV=3	P08567	PLEK	40 kDa		0.22	3.2	[]	Homo sapiens			platelet aggregation	integrin-mediated signaling pathway, negative regulation of G-protein coupled receptor protein signaling pathway, negative regulation of calcium-mediated signaling, negative regulation of inositol phosphate biosynthetic process, phospholipase C-inhibiting G-protein coupled receptor signaling pathway, platelet aggregation, positive regulation of actin filament bundle assembly, positive regulation …										integrin-mediated signaling pathway, phospholipase C-inhibiting G-protein coupled receptor signaling pathway, protein kinase C signaling, thrombin-activated receptor signaling pathway									actin cytoskeleton reorganization, cell projection organization, cortical actin cytoskeleton organization, hematopoietic progenitor cell differentiation, integrin-mediated signaling pathway, phosphatidylinositol metabolic process, phospholipase C-inhibiting G-protein coupled receptor signaling pathway, platelet aggregation, platelet degranulation, positive regulation of actin filament depolymeriz…		integrin-mediated signaling pathway, phospholipase C-inhibiting G-protein coupled receptor signaling pathway, protein kinase C signaling, thrombin-activated receptor signaling pathway											hematopoietic progenitor cell differentiation
73	TRUE	Empty	Apolipoprotein C-IV OS=Homo sapiens OX=9606 GN=APOC4 PE=1 SV=1	P55056	APOC4	15 kDa	TRUE	0.56	3	[]	Homo sapiens				intracellular receptor signaling pathway, positive regulation of sequestering of triglyceride, triglyceride homeostasis, very-low-density lipoprotein particle assembly, very-low-density lipoprotein particle clearance										intracellular receptor signaling pathway									intracellular receptor signaling pathway, very-low-density lipoprotein particle assembly		intracellular receptor signaling pathway
74	TRUE	Empty	Thrombospondin-1 OS=Homo sapiens OX=9606 GN=THBS1 PE=1 SV=2	P07996	THBS1	129 kDa		0.15	2.9	[]	Homo sapiens			cell adhesion	activation of MAPK activity, cell cycle arrest, negative regulation of antigen processing and presentation of peptide or polysaccharide antigen via MHC class II, negative regulation of apoptotic process, negative regulation of blood vessel endothelial cell proliferation involved in sprouting angiogenesis, negative regulation of cGMP-mediated signaling, negative regulation of cell migration involv…														cell cycle arrest					cell cycle arrest, cell migration, cellular response to growth factor stimulus, cellular response to heat, cellular response to tumor necrosis factor, engulfment of apoptotic cell, extracellular matrix organization, peptide cross-linking, platelet degranulation, response to endoplasmic reticulum stress		cellular response to growth factor stimulus, cellular response to heat, cellular response to tumor necrosis factor, response to endoplasmic reticulum stress											sprouting angiogenesis
75	TRUE	Empty	L-lactate dehydrogenase OS=Homo sapiens OX=9606 GN=LDHB PE=1 SV=1	A0A5F9ZHM4 (+1)	LDHB	37 kDa	TRUE	0.031	2.9	DepletedAutologousSerum high, DepletedWholeBlood low	unknown
76	TRUE	Empty	Cluster of GLOBIN domain-containing protein OS=Homo sapiens OX=9606 PE=3 SV=1 (A0A2R8Y7X9)	A0A2R8Y7X9 [5]		18 kDa	TRUE	0.09	2.8	[]	unknown				blood coagulation																			cellular oxidant detoxification, hydrogen peroxide catabolic process
76.1	TRUE	Empty	GLOBIN domain-containing protein OS=Homo sapiens OX=9606 PE=3 SV=1	A0A2R8Y7X9 (+1)		18 kDa	TRUE	0.012	INF	DepletedAutologousSerum high, DepletedWholeBlood low	unknown
76.2	TRUE	Empty	Hemoglobin subunit gamma-2 OS=Homo sapiens OX=9606 GN=HBG2 PE=1 SV=2	P69892	HBG2	16 kDa	TRUE	0.024	INF	DepletedAutologousSerum high, DepletedWholeBlood low	unknown
76.3	TRUE	Empty	CON__P02070	CON__P02070		?	TRUE	0.37	INF	[]	unknown
76.4	TRUE	Empty	Hemoglobin subunit epsilon OS=Homo sapiens OX=9606 GN=HBE1 PE=1 SV=2	P02100	HBE1	16 kDa	TRUE	0.37	INF	[]	Homo sapiens				blood coagulation																			cellular oxidant detoxification, hydrogen peroxide catabolic process
77	TRUE	Empty	Alpha-enolase OS=Homo sapiens OX=9606 GN=ENO1 PE=1 SV=2	P06733	ENO1	47 kDa		0.17	2.7	[]	Homo sapiens				modification by symbiont of host morphology or physiology, negative regulation of cell growth, negative regulation of hypoxia-induced intrinsic apoptotic signaling pathway, negative regulation of transcription from RNA polymerase II promoter, negative regulation of transcription, DNA-templated, positive regulation of ATP biosynthetic process, positive regulation of muscle contraction, positive re…																			canonical glycolysis, glycolytic process, response to virus
78	TRUE	Empty	Platelet factor 4 OS=Homo sapiens OX=9606 GN=PF4 PE=1 SV=2	P02776	PF4	11 kDa		0.25	2.5	[]	Homo sapiens				adenylate cyclase-activating G-protein coupled receptor signaling pathway, chemokine-mediated signaling pathway, killing by host of symbiont cells, killing of cells of other organism, negative regulation of MHC class II biosynthetic process, negative regulation of angiogenesis, negative regulation of extrinsic apoptotic signaling pathway in absence of ligand, negative regulation of megakaryocyte …										adenylate cyclase-activating G-protein coupled receptor signaling pathway, chemokine-mediated signaling pathway					killing by host of symbiont cells				adenylate cyclase-activating G-protein coupled receptor signaling pathway, cellular response to lipopolysaccharide, chemokine-mediated signaling pathway, leukocyte chemotaxis, neutrophil chemotaxis, platelet activation, platelet degranulation		adenylate cyclase-activating G-protein coupled receptor signaling pathway, cellular response to lipopolysaccharide, chemokine-mediated signaling pathway, cytokine-mediated signaling pathway, neutrophil chemotaxis
79	TRUE	Empty	Integrin alpha-IIb OS=Homo sapiens OX=9606 GN=ITGA2B PE=1 SV=3	P08514	ITGA2B	113 kDa		0.21	2.5	[]	Homo sapiens			cell-matrix adhesion, platelet aggregation	integrin-mediated signaling pathway, platelet aggregation, positive regulation of leukocyte migration, regulation of megakaryocyte differentiation										integrin-mediated signaling pathway									extracellular matrix organization, integrin-mediated signaling pathway, platelet aggregation, platelet degranulation		integrin-mediated signaling pathway
80	TRUE	Empty	Complement factor H-related protein 5 OS=Homo sapiens OX=9606 GN=CFHR5 PE=1 SV=1	Q9BXR6	CFHR5	64 kDa	TRUE	0.45	2.4	[]	Homo sapiens				complement activation, alternative pathway, cytolysis by host of symbiont cells, negative regulation of protein binding, regulation of complement activation															cytolysis by host of symbiont cells				cytolysis by host of symbiont cells
81	TRUE	Empty	WD repeat-containing protein 1 OS=Homo sapiens OX=9606 GN=WDR1 PE=1 SV=4	O75083	WDR1	66 kDa		0.43	2.4	[]	Homo sapiens				positive regulation of actin filament depolymerization, regulation of cell shape, regulation of oligodendrocyte differentiation, regulation of ventricular cardiac muscle cell membrane repolarization																			actin filament fragmentation, apical junction assembly, cortical cytoskeleton organization, establishment of planar polarity of follicular epithelium, maintenance of epithelial cell apical/basal polarity, neutrophil migration, platelet degranulation, platelet formation, positive regulation of actin filament depolymerization, regulation of oligodendrocyte differentiation, sarcomere organization													establishment of planar polarity of follicular epithelium, platelet formation, regulation of oligodendrocyte differentiation, sarcomere organization
82	TRUE	Empty	Apolipoprotein A-II OS=Homo sapiens OX=9606 GN=APOA2 PE=1 SV=1	P02652 (+1)	APOA2	11 kDa		0.14	2.3	[]	Homo sapiens				cholesterol homeostasis, chylomicron assembly, chylomicron remodeling, high-density lipoprotein particle assembly, high-density lipoprotein particle clearance, high-density lipoprotein particle remodeling, low-density lipoprotein particle remodeling, negative regulation of cholesterol import, negative regulation of cholesterol transport, negative regulation of cholesterol transporter activity, ne…																			chylomicron assembly, chylomicron remodeling, diacylglycerol catabolic process, high-density lipoprotein particle assembly, high-density lipoprotein particle remodeling, low-density lipoprotein particle remodeling, peptidyl-methionine modification, phosphatidylcholine biosynthetic process, phospholipid catabolic process, post-translational protein modification, protein oxidation, retinoid metabol…
83	TRUE	Empty	Cluster of Tropomyosin alpha-3 chain OS=Homo sapiens OX=9606 GN=TPM3 PE=1 SV=1 (A0A087WWU8)	A0A087WWU8 [12]	TPM3	26 kDa	TRUE	0.34	2.2	[]	unknown																							actin filament organization, muscle filament sliding, osteoblast differentiation													osteoblast differentiation
83.1	TRUE	Empty	Tropomyosin 3 nu OS=Homo sapiens OX=9606 GN=TPM3 PE=1 SV=1	A0A2R2Y2Q3 (+3)	TPM3	33 kDa	TRUE	0.12	3.7	[]	unknown
83.2	TRUE	Empty	Tropomyosin alpha-1 chain OS=Homo sapiens OX=9606 GN=TPM1 PE=1 SV=1	A0A494BZZ2 (+5)	TPM1	29 kDa	TRUE	0.21	3.3	[]	unknown
83.3	TRUE	Empty	Tropomyosin alpha-3 chain OS=Homo sapiens OX=9606 GN=TPM3 PE=1 SV=1	A0A087WWU8	TPM3	26 kDa	TRUE	0.23	2.6	[]	unknown
83.4	TRUE	Empty	Tropomyosin alpha-4 chain OS=Homo sapiens OX=9606 GN=TPM4 PE=1 SV=3	P67936	TPM4	29 kDa	TRUE	0.78	0.6	[]	Homo sapiens																							actin filament organization, muscle filament sliding, osteoblast differentiation													osteoblast differentiation
84	TRUE	Empty	Filamin-A OS=Homo sapiens OX=9606 GN=FLNA PE=1 SV=4	P21333	FLNA	281 kDa		0.33	2.2	[]	Homo sapiens			platelet aggregation	adenylate cyclase-inhibiting dopamine receptor signaling pathway, cytoplasmic sequestering of protein, negative regulation of apoptotic process, negative regulation of neuron projection development, negative regulation of protein catabolic process, negative regulation of sequence-specific DNA binding transcription factor activity, negative regulation of transcription from RNA polymerase I promote…										adenylate cyclase-inhibiting dopamine receptor signaling pathway, semaphorin-plexin signaling pathway				mitotic spindle assembly					actin crosslink formation, actin cytoskeleton reorganization, adenylate cyclase-inhibiting dopamine receptor signaling pathway, cell junction assembly, cell-cell junction organization, cilium assembly, cytoplasmic sequestering of protein, defense response to virus, epithelial to mesenchymal transition, establishment of Sertoli cell barrier, formation of radial glial scaffolds, mRNA transcription …		adenylate cyclase-inhibiting dopamine receptor signaling pathway, semaphorin-plexin signaling pathway											angiogenesis, cerebral cortex development, epithelial to mesenchymal transition, establishment of Sertoli cell barrier, formation of radial glial scaffolds, heart morphogenesis, negative regulation of neuron projection development, positive regulation of axon regeneration, positive regulation of neuron migration, wound healing, spreading of cells
85	TRUE	Empty	Cluster of 14-3-3 protein zeta/delta OS=Homo sapiens OX=9606 GN=YWHAZ PE=1 SV=1 (P63104)	P63104 [5]	YWHAZ	28 kDa	TRUE	0.32	2.1	[]	Homo sapiens				MAPK cascade, activation of MAPKK activity, cytokine-mediated signaling pathway, cytoplasmic sequestering of protein, hippo signaling, membrane repolarization during cardiac muscle cell action potential, negative regulation of G-protein coupled receptor protein signaling pathway, negative regulation of calcium ion export from cell, negative regulation of calcium ion transmembrane transporter acti…										MAPK cascade, cytokine-mediated signaling pathway, hippo signaling, intracellular signal transduction, small GTPase mediated signal transduction				G2/M transition of mitotic cell cycle					G2/M transition of mitotic cell cycle, Golgi reassembly, MAPK cascade, cellular response to heat, cellular response to insulin stimulus, ciliary basal body docking, cytokine-mediated signaling pathway, cytoplasmic sequestering of protein, hippo signaling, platelet activation, positive regulation of protein insertion into mitochondrial membrane involved in apoptotic signaling pathway, protein phos…		MAPK cascade, cellular response to heat, cellular response to insulin stimulus, cytokine-mediated signaling pathway, hippo signaling, small GTPase mediated signal transduction											regulation of neuron differentiation, substantia nigra development
85.1	TRUE	Empty	14-3-3 protein epsilon OS=Homo sapiens OX=9606 GN=YWHAE PE=1 SV=1	P62258	YWHAE	29 kDa	TRUE	0.091	3.5	[]	Homo sapiens				MAPK cascade, hippo signaling, intracellular signal transduction, membrane repolarization during cardiac muscle cell action potential, negative regulation of calcium ion export from cell, negative regulation of calcium ion transmembrane transporter activity, negative regulation of cysteine-type endopeptidase activity involved in apoptotic process, negative regulation of peptidyl-serine dephosphor…										MAPK cascade, hippo signaling, intracellular signal transduction				G2/M transition of mitotic cell cycle					G2/M transition of mitotic cell cycle, MAPK cascade, cellular response to heat, ciliary basal body docking, hippo signaling, intracellular signal transduction, positive regulation of protein insertion into mitochondrial membrane involved in apoptotic signaling pathway, regulation of cytosolic calcium ion concentration, viral process		MAPK cascade, cellular response to heat, hippo signaling											substantia nigra development
85.2	TRUE	Empty	14-3-3 protein zeta/delta OS=Homo sapiens OX=9606 GN=YWHAZ PE=1 SV=1	P63104	YWHAZ	28 kDa	TRUE	0.28	2.3	[]	Homo sapiens				cytokine-mediated signaling pathway, negative regulation of apoptotic process, platelet activation, positive regulation of protein insertion into mitochondrial membrane involved in apoptotic signaling pathway, regulation of ERK1 and ERK2 cascade, regulation of mRNA stability, regulation of synapse maturation										cytokine-mediated signaling pathway									Golgi reassembly, cytokine-mediated signaling pathway, platelet activation, positive regulation of protein insertion into mitochondrial membrane involved in apoptotic signaling pathway, protein phosphorylation		cytokine-mediated signaling pathway
85.3	TRUE	Empty	14-3-3 protein gamma OS=Homo sapiens OX=9606 GN=YWHAG PE=1 SV=2	P61981	YWHAG	28 kDa	TRUE	0.58	1.7	[]	Homo sapiens				negative regulation of protein kinase activity, positive regulation of protein insertion into mitochondrial membrane involved in apoptotic signaling pathway, regulation of G2/M transition of mitotic cell cycle, regulation of neuron differentiation, regulation of signal transduction, regulation of synaptic plasticity														G2/M transition of mitotic cell cycle					G2/M transition of mitotic cell cycle, cellular response to insulin stimulus, ciliary basal body docking, positive regulation of protein insertion into mitochondrial membrane involved in apoptotic signaling pathway, regulation of neuron differentiation		cellular response to insulin stimulus											regulation of neuron differentiation
85.4	TRUE	Empty	14-3-3 protein theta OS=Homo sapiens OX=9606 GN=YWHAQ PE=1 SV=1	P27348	YWHAQ	28 kDa	TRUE	0.89	1.2	[]	Homo sapiens				negative regulation of ion transmembrane transport, negative regulation of transcription, DNA-templated, positive regulation of protein insertion into mitochondrial membrane involved in apoptotic signaling pathway, small GTPase mediated signal transduction										small GTPase mediated signal transduction									positive regulation of protein insertion into mitochondrial membrane involved in apoptotic signaling pathway, small GTPase mediated signal transduction		small GTPase mediated signal transduction											substantia nigra development
85.5	TRUE	Empty	14-3-3 protein beta/alpha OS=Homo sapiens OX=9606 GN=YWHAB PE=1 SV=3	P31946	YWHAB	28 kDa	TRUE	0.84	0.8	[]	Homo sapiens				MAPK cascade, activation of MAPKK activity, cytoplasmic sequestering of protein, hippo signaling, negative regulation of G-protein coupled receptor protein signaling pathway, negative regulation of protein dephosphorylation, negative regulation of transcription, DNA-templated, positive regulation of catalytic activity, positive regulation of protein insertion into mitochondrial membrane involved …										MAPK cascade, hippo signaling									MAPK cascade, cytoplasmic sequestering of protein, hippo signaling, positive regulation of protein insertion into mitochondrial membrane involved in apoptotic signaling pathway, viral process		MAPK cascade, hippo signaling
86	TRUE	Empty	Alpha-actinin-1 OS=Homo sapiens OX=9606 GN=ACTN1 PE=1 SV=2	P12814	ACTN1	103 kDa		0.36	2	[]	Homo sapiens			focal adhesion assembly	negative regulation of cellular component movement, regulation of apoptotic process																			actin filament bundle assembly, actin filament network formation, focal adhesion assembly, platelet degranulation, platelet formation, platelet morphogenesis													platelet formation, platelet morphogenesis
87	TRUE	Empty	Integrin beta (Fragment) OS=Homo sapiens OX=9606 PE=3 SV=1	H3BM21 (+1)		87 kDa		0.39	2	[]	unknown
88	TRUE	Empty	Transgelin-2 OS=Homo sapiens OX=9606 GN=TAGLN2 PE=1 SV=3	P37802 (+1)	TAGLN2	22 kDa		0.4	2	[]	Homo sapiens																							epithelial cell differentiation, platelet degranulation													epithelial cell differentiation
89	TRUE	Empty	Cluster of Actin, cytoplasmic 1 OS=Homo sapiens OX=9606 GN=ACTB PE=1 SV=1 (P60709)	P60709 [3]	ACTB	42 kDa	TRUE	0.18	1.9	[]	Homo sapiens			platelet aggregation	Fc-gamma receptor signaling pathway involved in phagocytosis, ephrin receptor signaling pathway, maintenance of permeability of blood-brain barrier, negative regulation of protein binding, platelet aggregation, positive regulation of cell migration, positive regulation of gene expression, positive regulation of gene expression, epigenetic, positive regulation of norepinephrine uptake, positive re…										Fc-gamma receptor signaling pathway involved in phagocytosis, ephrin receptor signaling pathway									ATP-dependent chromatin remodeling, Fc-gamma receptor signaling pathway involved in phagocytosis, actin filament organization, actin-myosin filament sliding, actomyosin structure organization, adherens junction assembly, axonogenesis, cardiac myofibril assembly, cell motility, cellular response to cytochalasin B, ephrin receptor signaling pathway, establishment or maintenance of cell polarity, me…		Fc-gamma receptor signaling pathway involved in phagocytosis, cellular response to cytochalasin B, ephrin receptor signaling pathway								cardiac muscle contraction			angiogenesis, axonogenesis, cardiac muscle tissue morphogenesis, cardiac myofibril assembly, mesenchyme migration, morphogenesis of a polarized epithelium, skeletal muscle thin filament assembly, substantia nigra development
89.1	TRUE	Empty	Actin, cytoplasmic 2 OS=Homo sapiens OX=9606 GN=ACTG1 PE=1 SV=1	P63261	ACTG1	42 kDa	TRUE	0.16	2	[]	Homo sapiens			platelet aggregation	Fc-gamma receptor signaling pathway involved in phagocytosis, ephrin receptor signaling pathway, maintenance of permeability of blood-brain barrier, platelet aggregation, positive regulation of cell migration, positive regulation of gene expression, positive regulation of wound healing, regulation of focal adhesion assembly, regulation of stress fiber assembly, retina homeostasis										Fc-gamma receptor signaling pathway involved in phagocytosis, ephrin receptor signaling pathway									Fc-gamma receptor signaling pathway involved in phagocytosis, cell junction assembly, ephrin receptor signaling pathway, membrane organization, platelet aggregation		Fc-gamma receptor signaling pathway involved in phagocytosis, ephrin receptor signaling pathway											angiogenesis, morphogenesis of a polarized epithelium
89.2	TRUE	Empty	Actin, cytoplasmic 1 OS=Homo sapiens OX=9606 GN=ACTB PE=1 SV=1	P60709	ACTB	42 kDa	TRUE	0.23	1.9	[]	Homo sapiens			platelet aggregation	Fc-gamma receptor signaling pathway involved in phagocytosis, ephrin receptor signaling pathway, maintenance of permeability of blood-brain barrier, negative regulation of protein binding, platelet aggregation, positive regulation of gene expression, epigenetic, positive regulation of norepinephrine uptake, regulation of cyclin-dependent protein serine/threonine kinase activity, regulation of nor…										Fc-gamma receptor signaling pathway involved in phagocytosis, ephrin receptor signaling pathway									ATP-dependent chromatin remodeling, Fc-gamma receptor signaling pathway involved in phagocytosis, adherens junction assembly, axonogenesis, cell motility, cellular response to cytochalasin B, ephrin receptor signaling pathway, establishment or maintenance of cell polarity, membrane organization, platelet aggregation, postsynaptic actin cytoskeleton organization, protein deubiquitination		Fc-gamma receptor signaling pathway involved in phagocytosis, cellular response to cytochalasin B, ephrin receptor signaling pathway											axonogenesis, morphogenesis of a polarized epithelium, substantia nigra development
89.3	TRUE	Empty	Actin, alpha cardiac muscle 1 OS=Homo sapiens OX=9606 GN=ACTC1 PE=1 SV=1	P68032	ACTC1	42 kDa	TRUE	0.35	1.7	[]	Homo sapiens				positive regulation of gene expression																			actomyosin structure organization, cardiac myofibril assembly, muscle filament sliding, skeletal muscle thin filament assembly										cardiac muscle contraction			cardiac muscle tissue morphogenesis, cardiac myofibril assembly, mesenchyme migration, skeletal muscle thin filament assembly
90	TRUE	Empty	Talin-1 OS=Homo sapiens OX=9606 GN=TLN1 PE=1 SV=3	Q9Y490	TLN1	270 kDa		0.48	1.8	[]	Homo sapiens			cell-cell adhesion, platelet aggregation	IRE1-mediated unfolded protein response, integrin-mediated signaling pathway, platelet aggregation										IRE1-mediated unfolded protein response, integrin-mediated signaling pathway									IRE1-mediated unfolded protein response, cell-cell junction assembly, cell-substrate junction assembly, cortical actin cytoskeleton organization, integrin activation, integrin-mediated signaling pathway, platelet aggregation, platelet degranulation, viral process		IRE1-mediated unfolded protein response, integrin-mediated signaling pathway
91	TRUE	Empty	Chloride intracellular channel protein 1 OS=Homo sapiens OX=9606 GN=CLIC1 PE=1 SV=4	O00299	CLIC1	27 kDa		0.58	1.8	[]	Homo sapiens			platelet aggregation	platelet aggregation, positive regulation of osteoblast differentiation, regulation of cell cycle, regulation of ion transmembrane transport, regulation of mitochondrial membrane potential, signal transduction										signal transduction									glutathione metabolic process, platelet aggregation, signal transduction		signal transduction
92	TRUE	Empty	Profilin-1 OS=Homo sapiens OX=9606 GN=PFN1 PE=1 SV=2	P07737	PFN1	15 kDa		0.43	1.8	[]	Homo sapiens				Wnt signaling pathway, planar cell polarity pathway, negative regulation of actin filament bundle assembly, negative regulation of actin filament polymerization, negative regulation of stress fiber assembly, positive regulation of ATPase activity, positive regulation of actin filament bundle assembly, positive regulation of actin filament polymerization, positive regulation of epithelial cell mig…										Wnt signaling pathway, planar cell polarity pathway								Wnt signaling pathway, planar cell polarity pathway	Wnt signaling pathway, planar cell polarity pathway, actin cytoskeleton organization, negative regulation of actin filament polymerization, positive regulation of actin filament polymerization		Wnt signaling pathway, planar cell polarity pathway
93	TRUE	Empty	Complement C1r subcomponent-like protein OS=Homo sapiens OX=9606 GN=C1RL PE=1 SV=2	Q9NZP8	C1RL	53 kDa	TRUE	0.064	1.8	[]	Homo sapiens				complement activation, classical pathway
94	TRUE	Empty	Platelet basic protein OS=Homo sapiens OX=9606 GN=PPBP PE=1 SV=3	P02775	PPBP	14 kDa		0.46	1.8	[]	Homo sapiens				G-protein coupled receptor signaling pathway, chemokine-mediated signaling pathway, killing of cells of other organism, positive regulation of cell division										G-protein coupled receptor signaling pathway, chemokine-mediated signaling pathway					killing of cells of other organism				G-protein coupled receptor signaling pathway, cellular response to lipopolysaccharide, chemokine-mediated signaling pathway, neutrophil chemotaxis, neutrophil degranulation, platelet degranulation		G-protein coupled receptor signaling pathway, cellular response to lipopolysaccharide, chemokine-mediated signaling pathway, neutrophil chemotaxis
95	TRUE	Empty	Cofilin-1 OS=Homo sapiens OX=9606 GN=CFL1 PE=1 SV=3	P23528	CFL1	19 kDa		0.5	1.8	[]	Homo sapiens				Rho protein signal transduction, interleukin-12-mediated signaling pathway, negative regulation of apoptotic process, positive regulation by host of viral process, positive regulation of embryonic development, regulation of cell morphogenesis, regulation of dendritic spine morphogenesis										Rho protein signal transduction, interleukin-12-mediated signaling pathway				establishment of spindle localization					Rho protein signal transduction, actin cytoskeleton organization, actin filament fragmentation, actin filament severing, cell motility, establishment of spindle localization, interleukin-12-mediated signaling pathway, regulation of dendritic spine morphogenesis, response to virus, viral process		Rho protein signal transduction, interleukin-12-mediated signaling pathway											regulation of dendritic spine morphogenesis
96	TRUE	Empty	Endoplasmic reticulum chaperone BiP OS=Homo sapiens OX=9606 GN=HSPA5 PE=1 SV=2	P11021	HSPA5	72 kDa	TRUE	0.74	1.7	[]	Homo sapiens				ATF6-mediated unfolded protein response, ER overload response, IRE1-mediated unfolded protein response, PERK-mediated unfolded protein response, endoplasmic reticulum unfolded protein response, maintenance of protein localization in endoplasmic reticulum, negative regulation of IRE1-mediated unfolded protein response, negative regulation of apoptotic process, negative regulation of protein comple…										ATF6-mediated unfolded protein response, ER overload response, IRE1-mediated unfolded protein response, PERK-mediated unfolded protein response, cellular response to glucose starvation									ATF6-mediated unfolded protein response, ER overload response, IRE1-mediated unfolded protein response, PERK-mediated unfolded protein response, cellular response to antibiotic, cellular response to cAMP, cellular response to calcium ion, cellular response to drug, cellular response to gamma radiation, cellular response to glucose starvation, cellular response to interleukin-4, cellular response …	cellular response to glucose starvation	ATF6-mediated unfolded protein response, ER overload response, IRE1-mediated unfolded protein response, PERK-mediated unfolded protein response, cellular response to antibiotic, cellular response to cAMP, cellular response to calcium ion, cellular response to drug, cellular response to gamma radiation, cellular response to glucose starvation, cellular response to interleukin-4, cellular response …											cerebellar Purkinje cell layer development, cerebellum structural organization, luteolysis, neuron differentiation, positive regulation of neuron projection development, substantia nigra development
97	TRUE	Empty	Apolipoprotein C-II OS=Homo sapiens OX=9606 GN=APOC4-APOC2 PE=1 SV=1	K7ER74	APOC4-APOC2	20 kDa	TRUE	0.28	1.6	[]	unknown
98	TRUE	Empty	Cadherin-13 OS=Homo sapiens OX=9606 GN=CDH13 PE=1 SV=1	P55290	CDH13	78 kDa		0.7	1.6	[]	Homo sapiens			calcium-dependent cell-cell adhesion via plasma membrane cell adhesion molecules, homophilic cell adhesion via plasma membrane adhesion molecules	Rac protein signal transduction, Rho protein signal transduction, low-density lipoprotein particle mediated signaling, negative regulation of cell adhesion, negative regulation of cell proliferation, positive regulation of calcium-mediated signaling, positive regulation of cell migration, positive regulation of cell-matrix adhesion, positive regulation of endothelial cell proliferation, positive …										Rac protein signal transduction, Rho protein signal transduction, low-density lipoprotein particle mediated signaling						keratinocyte proliferation			Rac protein signal transduction, Rho protein signal transduction, adherens junction organization, endothelial cell migration, lamellipodium assembly, low-density lipoprotein particle mediated signaling, mitotic cell cycle		Rac protein signal transduction, Rho protein signal transduction, low-density lipoprotein particle mediated signaling											sprouting angiogenesis
99	TRUE	Empty	Cluster of Immunoglobulin heavy constant gamma 1 (Fragment) OS=Homo sapiens OX=9606 GN=IGHG1 PE=1 SV=1 (A0A0A0MS08)	A0A0A0MS08 [9]	IGHG1	44 kDa	TRUE	0.45	1.5	[]	unknown
99.1	TRUE	Empty	Immunoglobulin heavy constant gamma 3 (Fragment) OS=Homo sapiens OX=9606 GN=IGHG3 PE=1 SV=1	A0A286YES1 (+2)	IGHG3	49 kDa	TRUE	0.32	1.7	[]	unknown
99.2	TRUE	Empty	Immunoglobulin heavy constant gamma 1 (Fragment) OS=Homo sapiens OX=9606 GN=IGHG1 PE=1 SV=1	A0A0A0MS08 (+1)	IGHG1	44 kDa	TRUE	0.32	1.4	[]	unknown
99.3	TRUE	Empty	Immunoglobulin heavy constant gamma 4 (Fragment) OS=Homo sapiens OX=9606 GN=IGHG4 PE=1 SV=1	A0A286YFJ8 (+1)	IGHG4	44 kDa	TRUE	0.27	1.4	[]	unknown
99.4	TRUE	Empty	Immunoglobulin heavy constant gamma 2 (Fragment) OS=Homo sapiens OX=9606 GN=IGHG2 PE=1 SV=1	A0A286YEY4 (+1)	IGHG2	44 kDa	TRUE	0.82	1.3	[]	unknown
100	TRUE	Empty	Angiotensinogen OS=Homo sapiens OX=9606 GN=AGT PE=1 SV=1	P01019	AGT	53 kDa		0.047	1.5	DepletedAutologousSerum high, DepletedWholeBlood low	Homo sapiens				G-protein coupled receptor signaling pathway coupled to cGMP nucleotide second messenger, activation of MAPK activity, angiotensin-activated signaling pathway, low-density lipoprotein particle remodeling, negative regulation of MAP kinase activity, negative regulation of endopeptidase activity, negative regulation of gene expression, negative regulation of neurotrophin TRK receptor signaling path…										G-protein coupled receptor signaling pathway, G-protein coupled receptor signaling pathway coupled to cGMP nucleotide second messenger, angiotensin-activated signaling pathway, cell-cell signaling, nitric oxide mediated signal transduction, phospholipase C-activating G-protein coupled receptor signaling pathway									G-protein coupled receptor signaling pathway, G-protein coupled receptor signaling pathway coupled to cGMP nucleotide second messenger, angiotensin-activated signaling pathway, cell-cell signaling, low-density lipoprotein particle remodeling, nitric oxide mediated signal transduction, phospholipase C-activating G-protein coupled receptor signaling pathway		G-protein coupled receptor signaling pathway, G-protein coupled receptor signaling pathway coupled to cGMP nucleotide second messenger, angiotensin-activated signaling pathway, nitric oxide mediated signal transduction, phospholipase C-activating G-protein coupled receptor signaling pathway								regulation of blood vessel diameter by renin-angiotensin, regulation of renal output by angiotensin, regulation of vasoconstriction, renin-angiotensin regulation of aldosterone production, vasoconstriction			kidney development
101	TRUE	Empty	Adenylyl cyclase-associated protein 1 OS=Homo sapiens OX=9606 GN=CAP1 PE=1 SV=5	Q01518	CAP1	52 kDa		0.73	1.4	[]	Homo sapiens				activation of adenylate cyclase activity, cAMP-mediated signaling, regulation of adenylate cyclase activity										cAMP-mediated signaling									actin cytoskeleton organization, ameboidal-type cell migration, cAMP-mediated signaling, cell morphogenesis, establishment or maintenance of cell polarity, neutrophil degranulation		cAMP-mediated signaling											cell morphogenesis
102	TRUE	Empty	Vinculin OS=Homo sapiens OX=9606 GN=VCL PE=1 SV=4	P18206	VCL	124 kDa		0.75	1.4	[]	Homo sapiens			cell-matrix adhesion, epithelial cell-cell adhesion, platelet aggregation	maintenance of permeability of blood-brain barrier, negative regulation of cell migration, platelet aggregation, regulation of establishment of endothelial barrier, regulation of focal adhesion assembly, regulation of protein localization to cell-cell adherens junction																			adherens junction assembly, apical junction assembly, axon extension, lamellipodium assembly, neutrophil degranulation, platelet aggregation, platelet degranulation													axon extension, morphogenesis of an epithelium
103	TRUE	Empty	Cluster of Alpha-1B-glycoprotein OS=Homo sapiens OX=9606 GN=A1BG PE=1 SV=4 (P04217)	P04217 [2]	A1BG	54 kDa	TRUE	0.47	1.3	[]	Homo sapiens																							neutrophil degranulation, platelet degranulation
103.1	TRUE	Empty	Alpha-1B-glycoprotein (Fragment) OS=Homo sapiens OX=9606 GN=A1BG PE=1 SV=8	M0R009	A1BG	33 kDa	TRUE	0.23	1.6	[]	unknown
103.2	TRUE	Empty	Alpha-1B-glycoprotein OS=Homo sapiens OX=9606 GN=A1BG PE=1 SV=4	P04217	A1BG	54 kDa	TRUE	0.8	1.1	[]	Homo sapiens																							neutrophil degranulation, platelet degranulation
104	TRUE	Empty	Mannan-binding lectin serine protease 1 OS=Homo sapiens OX=9606 GN=MASP1 PE=1 SV=3	P48740	MASP1	79 kDa	TRUE	0.28	1.2	[]	Homo sapiens				complement activation, lectin pathway, negative regulation of complement activation
105	TRUE	Empty	Cluster of Apolipoprotein M OS=Homo sapiens OX=9606 GN=APOM PE=1 SV=2 (O95445)	O95445 [2]	APOM	21 kDa	TRUE	0.43	1.2	[]	Homo sapiens				cholesterol homeostasis, high-density lipoprotein particle assembly, high-density lipoprotein particle clearance, high-density lipoprotein particle remodeling, negative regulation of plasma lipoprotein particle oxidation																			high-density lipoprotein particle assembly, high-density lipoprotein particle remodeling, retinoid metabolic process
105.1	TRUE	Empty	Apolipoprotein M OS=Homo sapiens OX=9606 GN=APOM PE=1 SV=1	Q5SRP5	APOM	14 kDa	TRUE	0.35	1.5	[]	unknown
105.2	TRUE	Empty	Apolipoprotein M OS=Homo sapiens OX=9606 GN=APOM PE=1 SV=2	O95445	APOM	21 kDa	TRUE	0.86	1.1	[]	Homo sapiens				cholesterol homeostasis, high-density lipoprotein particle assembly, high-density lipoprotein particle clearance, high-density lipoprotein particle remodeling, negative regulation of plasma lipoprotein particle oxidation																			high-density lipoprotein particle assembly, high-density lipoprotein particle remodeling, retinoid metabolic process
106	TRUE	Empty	L-lactate dehydrogenase A chain OS=Homo sapiens OX=9606 GN=LDHA PE=1 SV=2	P00338	LDHA	37 kDa	TRUE	0.85	1.2	[]	Homo sapiens				positive regulation of apoptotic process																			NAD metabolic process, glycolytic process, lactate metabolic process, pyruvate metabolic process													post-embryonic animal organ development, substantia nigra development
107	TRUE	Empty	Complement subcomponent C1r OS=Homo sapiens OX=9606 GN=C1R PE=1 SV=1	A0A3B3ISR2 (+1)	C1R	80 kDa	TRUE	0.64	1.2	[]	unknown
108	TRUE	Empty	Pyruvate kinase PKM OS=Homo sapiens OX=9606 GN=PKM PE=1 SV=4	P14618	PKM	58 kDa		0.92	1.2	[]	Homo sapiens				positive regulation of cytoplasmic translation, positive regulation of sprouting angiogenesis																			ATP biosynthetic process, canonical glycolysis, cellular response to insulin stimulus, glycolytic process, neutrophil degranulation, programmed cell death, pyruvate biosynthetic process		cellular response to insulin stimulus											animal organ regeneration, liver development, skeletal muscle tissue regeneration
109	TRUE	Empty	Fermitin family homolog 3 OS=Homo sapiens OX=9606 GN=FERMT3 PE=1 SV=1	Q86UX7	FERMT3	76 kDa		0.9	1.1	[]	Homo sapiens			cell-matrix adhesion, leukocyte cell-cell adhesion, platelet aggregation, substrate adhesion-dependent cell spreading	integrin-mediated signaling pathway, platelet aggregation, positive regulation of cell migration, regulation of cell-cell adhesion mediated by integrin										integrin-mediated signaling pathway									integrin activation, integrin-mediated signaling pathway, platelet aggregation, platelet degranulation, substrate adhesion-dependent cell spreading		integrin-mediated signaling pathway											substrate adhesion-dependent cell spreading
110	TRUE	Empty	Cluster of Spectrin beta chain, erythrocytic OS=Homo sapiens OX=9606 GN=SPTB PE=1 SV=5 (P11277)	P11277 [6]	SPTB	246 kDa	TRUE	0.9	1.1	[]	Homo sapiens				MAPK cascade, actin filament capping										MAPK cascade									MAPK cascade, actin filament capping, axon guidance		MAPK cascade											axon guidance
110.1	TRUE	Empty	Spectrin beta chain, erythrocytic OS=Homo sapiens OX=9606 GN=SPTB PE=1 SV=5	P11277	SPTB	246 kDa	TRUE	0.00088	INF	DepletedAutologousSerum high, DepletedWholeBlood low	Homo sapiens				MAPK cascade, actin filament capping										MAPK cascade									MAPK cascade, actin filament capping, axon guidance		MAPK cascade											axon guidance
110.2	TRUE	Empty	Spectrin beta chain OS=Homo sapiens OX=9606 GN=SPTBN4 PE=1 SV=2	C9JY79 (+2)	SPTBN4	289 kDa	TRUE	0.37	INF	[]	unknown
110.3	TRUE	Empty	Spectrin beta chain OS=Homo sapiens OX=9606 GN=SPTBN1 PE=1 SV=1	A0A087WUZ3 (+1)	SPTBN1	275 kDa	TRUE	0.89	1.2	[]	unknown
111	TRUE	Empty	Inter-alpha-trypsin inhibitor heavy chain H2 OS=Homo sapiens OX=9606 GN=ITIH2 PE=1 SV=2	P19823	ITIH2	106 kDa		0.48	1.1	[]	Homo sapiens																							cellular protein metabolic process, post-translational protein modification
112	TRUE	Empty	Biotinidase OS=Homo sapiens OX=9606 GN=BTD PE=1 SV=2	P43251	BTD	61 kDa		0.76	1.1	[]	Homo sapiens																							biotin metabolic process													central nervous system development
113	TRUE	Empty	Alpha-2-HS-glycoprotein OS=Homo sapiens OX=9606 GN=AHSG PE=1 SV=2	P02765	AHSG	39 kDa		0.69	1.1	[]	Homo sapiens				negative regulation of bone mineralization, negative regulation of endopeptidase activity, negative regulation of insulin receptor signaling pathway, positive regulation of phagocytosis, regulation of bone mineralization, regulation of inflammatory response																			neutrophil degranulation, platelet degranulation, post-translational protein modification													skeletal system development
114	TRUE	Empty	Alpha-2-macroglobulin OS=Homo sapiens OX=9606 GN=A2M PE=1 SV=3	P01023	A2M	163 kDa		0.73	1.1	[]	Homo sapiens				negative regulation of blood coagulation, intrinsic pathway, negative regulation of complement activation, lectin pathway, regulation of small GTPase mediated signal transduction																			extracellular matrix disassembly, platelet degranulation, stem cell differentiation													stem cell differentiation
115	TRUE	Empty	Cadherin-5 OS=Homo sapiens OX=9606 GN=CDH5 PE=1 SV=1	I3L1J2 (+1)	CDH5	45 kDa		0.94	1	[]	unknown
116	TRUE	Empty	Serotransferrin OS=Homo sapiens OX=9606 GN=TF PE=1 SV=3	P02787	TF	77 kDa		0.83	1	[]	Homo sapiens				ERK1 and ERK2 cascade, SMAD protein signal transduction, activation of JUN kinase activity, cellular iron ion homeostasis, iron ion homeostasis, positive regulation of bone resorption, positive regulation of cell motility, positive regulation of receptor-mediated endocytosis, positive regulation of transcription, DNA-templated, regulation of iron ion transport, regulation of protein stability, re…										ERK1 and ERK2 cascade, SMAD protein signal transduction, activation of JUN kinase activity									ERK1 and ERK2 cascade, SMAD protein signal transduction, actin filament organization, activation of JUN kinase activity, cellular iron ion homeostasis, cellular protein metabolic process, cellular response to iron ion, membrane organization, osteoclast differentiation, platelet degranulation, post-translational protein modification		ERK1 and ERK2 cascade, SMAD protein signal transduction, activation of JUN kinase activity, cellular response to iron ion											osteoclast differentiation
117	TRUE	Empty	Beta-2-glycoprotein 1 OS=Homo sapiens OX=9606 GN=APOH PE=1 SV=3	P02749	APOH	38 kDa		0.86	1	[]	Homo sapiens				blood coagulation, intrinsic pathway, negative regulation of angiogenesis, negative regulation of blood coagulation, negative regulation of endothelial cell migration, negative regulation of endothelial cell proliferation, negative regulation of fibrinolysis, negative regulation of myeloid cell apoptotic process, negative regulation of smooth muscle cell apoptotic process, positive regulation of …			blood coagulation, intrinsic pathway	blood coagulation, intrinsic pathway															platelet degranulation, triglyceride metabolic process
118	TRUE	Empty	Alpha-1-acid glycoprotein 1 OS=Homo sapiens OX=9606 GN=ORM1 PE=1 SV=1	P02763	ORM1	24 kDa	TRUE	0.95	1	[]	Homo sapiens				negative regulation of interleukin-6 production, negative regulation of tumor necrosis factor production, positive regulation of interleukin-1 beta production, positive regulation of interleukin-1 production, positive regulation of tumor necrosis factor production, regulation of immune system process																			neutrophil degranulation, platelet degranulation
119	TRUE	Empty	Alpha-1-acid glycoprotein 2 OS=Homo sapiens OX=9606 GN=ORM2 PE=1 SV=2	P19652	ORM2	24 kDa	TRUE	0.95	1	[]	Homo sapiens				positive regulation of interleukin-1 beta production, positive regulation of interleukin-1 production, positive regulation of tumor necrosis factor production, regulation of immune system process																			neutrophil degranulation, platelet degranulation
120	TRUE	Empty	Cluster of Complement factor H OS=Homo sapiens OX=9606 GN=CFH PE=1 SV=4 (P08603)	P08603 [6]	CFH	139 kDa	TRUE	0.91	1	[]	Homo sapiens				complement activation, alternative pathway, regulation of complement activation, regulation of complement-dependent cytotoxicity																			viral process
120.1	TRUE	Empty	Complement factor H-related protein 1 OS=Homo sapiens OX=9606 GN=CFHR1 PE=1 SV=1	B1AKG0 (+1)	CFHR1	31 kDa	TRUE	0.75	1.1	[]	unknown
120.2	TRUE	Empty	Complement factor H OS=Homo sapiens OX=9606 GN=CFH PE=1 SV=4	P08603	CFH	139 kDa	TRUE	0.88	1	[]	Homo sapiens				complement activation, alternative pathway, regulation of complement activation, regulation of complement-dependent cytotoxicity																			viral process
120.3	TRUE	Empty	Complement factor H OS=Homo sapiens OX=9606 GN=CFH PE=1 SV=1	A0A0D9SG88	CFH	51 kDa	TRUE	0.76	0.9	[]	unknown
120.4	TRUE	Empty	Complement factor H-related protein 2 OS=Homo sapiens OX=9606 GN=CFHR2 PE=1 SV=1	A0A3B3IQ51 (+1)	CFHR2	39 kDa	TRUE	0.59	0.8	[]	unknown
121	TRUE	Empty	Properdin OS=Homo sapiens OX=9606 GN=CFP PE=1 SV=2	P27918	CFP	51 kDa		0.97	1	[]	Homo sapiens				complement activation, alternative pathway, regulation of complement activation																			neutrophil degranulation
122	TRUE	Empty	Retinol-binding protein 4 OS=Homo sapiens OX=9606 GN=RBP4 PE=1 SV=3	P02753 (+1)	RBP4	23 kDa		0.96	1	[]	Homo sapiens				glucose homeostasis, maintenance of gastrointestinal epithelium, negative regulation of cardiac muscle cell proliferation, positive regulation of immunoglobulin production, positive regulation of insulin secretion, retinol metabolic process																			retinoid metabolic process, retinol metabolic process													cardiac muscle tissue development, embryonic organ morphogenesis, embryonic retina morphogenesis in camera-type eye, embryonic skeletal system development, eye development, female genitalia morphogenesis, heart development, heart trabecula formation, lung development, urinary bladder development, uterus development, vagina development
123	TRUE	Empty	Immunoglobulin heavy constant mu OS=Homo sapiens OX=9606 GN=IGHM PE=1 SV=4	P01871	IGHM	49 kDa		0.99	1	[]	Homo sapiens				B cell receptor signaling pathway, complement activation, classical pathway, positive regulation of B cell activation										B cell receptor signaling pathway									B cell receptor signaling pathway, leukocyte migration, phagocytosis, engulfment, phagocytosis, recognition		B cell receptor signaling pathway
124	TRUE	Empty	Cluster of ITIH4 protein OS=Homo sapiens OX=9606 GN=ITIH4 PE=1 SV=1 (B7ZKJ8)	B7ZKJ8 [3]	ITIH4	104 kDa	TRUE	0.99	1	[]	unknown																							platelet degranulation
124.1	TRUE	Empty	Inter-alpha-trypsin inhibitor heavy chain H4 (Fragment) OS=Homo sapiens OX=9606 GN=ITIH4 PE=1 SV=1	H7C0L5	ITIH4	80 kDa	TRUE	0.42	1	[]	unknown
124.2	TRUE	Empty	ITIH4 protein OS=Homo sapiens OX=9606 GN=ITIH4 PE=1 SV=1	B7ZKJ8	ITIH4	104 kDa	TRUE	0.96	1	[]	unknown
124.3	TRUE	Empty	Inter-alpha-trypsin inhibitor heavy chain H4 OS=Homo sapiens OX=9606 GN=ITIH4 PE=1 SV=4	Q14624	ITIH4	103 kDa	TRUE	0.83	1	[]	Homo sapiens																							platelet degranulation
125	TRUE	Empty	Cluster of Albumin OS=Homo sapiens OX=9606 GN=ALB PE=1 SV=2 (P02768)	P02768 [3]	ALB	69 kDa	TRUE	1	1	[]	Homo sapiens				high-density lipoprotein particle remodeling, maintenance of mitochondrion location, negative regulation of apoptotic process, negative regulation of programmed cell death, retina homeostasis										cellular response to starvation									cellular protein metabolic process, cellular response to starvation, heme biosynthetic process, heme catabolic process, high-density lipoprotein particle remodeling, maintenance of mitochondrion location, platelet degranulation, post-translational protein modification	cellular response to starvation	cellular response to starvation
125.1	TRUE	Empty	Albumin OS=Homo sapiens OX=9606 GN=ALB PE=1 SV=1	A0A087WWT3	ALB	45 kDa	TRUE	0.6	1.1	[]	unknown
125.2	TRUE	Empty	Albumin OS=Homo sapiens OX=9606 GN=ALB PE=1 SV=2	P02768 (+1)	ALB	69 kDa	TRUE	0.91	1	[]	Homo sapiens				high-density lipoprotein particle remodeling, maintenance of mitochondrion location, negative regulation of apoptotic process, negative regulation of programmed cell death, retina homeostasis										cellular response to starvation									cellular protein metabolic process, cellular response to starvation, heme biosynthetic process, heme catabolic process, high-density lipoprotein particle remodeling, maintenance of mitochondrion location, platelet degranulation, post-translational protein modification	cellular response to starvation	cellular response to starvation
126	TRUE	Empty	Myosin-9 OS=Homo sapiens OX=9606 GN=MYH9 PE=1 SV=4	P35579	MYH9	227 kDa		0.99	1	[]	Homo sapiens			platelet aggregation	cortical granule exocytosis, integrin-mediated signaling pathway, negative regulation of actin filament severing, negative regulation of inflammatory response to antigenic stimulus, platelet aggregation, positive regulation of protein processing in phagocytic vesicle, regulation of cell shape, regulation of plasma membrane repair										integrin-mediated signaling pathway				cytokinetic process, establishment of meiotic spindle localization, meiotic spindle organization					actin cytoskeleton reorganization, actin filament-based movement, actomyosin structure organization, blood vessel endothelial cell migration, cortical granule exocytosis, cytokinetic process, establishment of T cell polarity, establishment of meiotic spindle localization, integrin-mediated signaling pathway, leukocyte migration, meiotic spindle organization, monocyte differentiation, myoblast fus…		integrin-mediated signaling pathway											angiogenesis, in utero embryonic development, monocyte differentiation, myoblast fusion, platelet formation
127	TRUE	Empty	Complement C1q subcomponent subunit B OS=Homo sapiens OX=9606 GN=C1QB PE=1 SV=1	D6R934 (+1)	C1QB	26 kDa		0.95	1	[]	unknown
128	TRUE	Empty	Complement C1q subcomponent subunit A OS=Homo sapiens OX=9606 GN=C1QA PE=1 SV=2	P02745	C1QA	26 kDa		0.97	1	[]	Homo sapiens				complement activation, classical pathway, positive regulation of neuron death, regulation of complement activation										cell-cell signaling									astrocyte activation, cell-cell signaling, microglial cell activation, neuron remodeling, synapse disassembly, synapse organization, viral process													aging, astrocyte activation, neuron remodeling
129	TRUE	Empty	Cluster of Ceruloplasmin OS=Homo sapiens OX=9606 GN=CP PE=1 SV=1 (P00450)	P00450 [3]	CP	122 kDa	TRUE	0.87	1	[]	Homo sapiens				cellular iron ion homeostasis, iron ion homeostasis																			cellular iron ion homeostasis, cellular protein metabolic process, post-translational protein modification
129.1	TRUE	Empty	Ceruloplasmin OS=Homo sapiens OX=9606 GN=CP PE=1 SV=1	E9PFZ2	CP	109 kDa	TRUE	0.89	1	[]	unknown
129.2	TRUE	Empty	Ceruloplasmin OS=Homo sapiens OX=9606 GN=CP PE=1 SV=1	P00450	CP	122 kDa	TRUE	0.85	1	[]	Homo sapiens				cellular iron ion homeostasis, iron ion homeostasis																			cellular iron ion homeostasis, cellular protein metabolic process, post-translational protein modification
129.3	TRUE	Empty	CON__ENSEMBL:ENSBTAP00000031900	CON__ENSEMBL:ENSBTAP00000031900		?	TRUE	0.082	0.7	[]	unknown
130	TRUE	Empty	Selenoprotein P OS=Homo sapiens OX=9606 GN=SELENOP PE=1 SV=3	P49908	SELENOP	43 kDa		0.95	1	[]	Homo sapiens																							platelet degranulation, selenium compound metabolic process
131	TRUE	Empty	Adiponectin OS=Homo sapiens OX=9606 GN=ADIPOQ PE=1 SV=1	Q15848	ADIPOQ	26 kDa		0.94	1	[]	Homo sapiens				glucose homeostasis, low-density lipoprotein particle clearance, negative regulation of DNA biosynthetic process, negative regulation of ERK1 and ERK2 cascade, negative regulation of I-kappaB kinase/NF-kappaB signaling, negative regulation of MAP kinase activity, negative regulation of blood pressure, negative regulation of cell migration, negative regulation of fat cell differentiation, negative…																			brown fat cell differentiation, cellular response to cAMP, cellular response to drug, cellular response to epinephrine stimulus, cellular response to insulin stimulus, fatty acid beta-oxidation, fatty acid oxidation, generation of precursor metabolites and energy, protein localization to plasma membrane		cellular response to cAMP, cellular response to drug, cellular response to epinephrine stimulus, cellular response to insulin stimulus								negative regulation of blood pressure			brown fat cell differentiation, positive regulation of metanephric glomerular visceral epithelial cell development
132	TRUE	Empty	C4b-binding protein alpha chain OS=Homo sapiens OX=9606 GN=C4BPA PE=1 SV=2	P04003	C4BPA	67 kDa		0.67	1	[]	Homo sapiens				complement activation, classical pathway, negative regulation of complement activation, classical pathway, positive regulation of protein catabolic process, regulation of complement activation, regulation of opsonization
133	TRUE	Orange	Cluster of Coagulation factor V OS=Homo sapiens OX=9606 GN=F5 PE=1 SV=1 (A0A0A0MRJ7)	A0A0A0MRJ7 [3]	F5	252 kDa	TRUE	0.67	0.9	[]	unknown
133.1	TRUE	Orange	Coagulation factor V OS=Homo sapiens OX=9606 GN=F5 PE=1 SV=1	A0A0A0MRJ7 (+1)	F5	252 kDa	TRUE	0.97	1	[]	unknown
133.2	TRUE	Orange	CON__Q28107	CON__Q28107		?	TRUE	0.35	0.6	[]	unknown
134	TRUE	Empty	CON__P00761	CON__P00761		?		0.79	0.9	[]	unknown
135	TRUE	Empty	Histidine-rich glycoprotein OS=Homo sapiens OX=9606 GN=HRG PE=1 SV=1	P04196	HRG	60 kDa		0.72	0.9	[]	Homo sapiens				cytolysis by host of symbiont cells, fibrinolysis, negative regulation of angiogenesis, negative regulation of blood vessel endothelial cell migration, negative regulation of cell adhesion mediated by integrin, negative regulation of cell growth, negative regulation of cell proliferation, negative regulation of endopeptidase activity, negative regulation of endothelial cell chemotaxis, negative r…															cytolysis by host of symbiont cells				cytolysis by host of symbiont cells, platelet activation, platelet degranulation													angiogenesis
136	TRUE	Empty	Vitamin K-dependent protein S (Fragment) OS=Homo sapiens OX=9606 GN=PROS1 PE=1 SV=1	A0A0S2Z4L3 (+2)	PROS1	79 kDa		0.73	0.9	[]	unknown
137	TRUE	Empty	Pigment epithelium-derived factor OS=Homo sapiens OX=9606 GN=SERPINF1 PE=1 SV=4	P36955	SERPINF1	46 kDa		0.69	0.9	[]	Homo sapiens				cellular response to glucose stimulus, negative regulation of angiogenesis, negative regulation of endopeptidase activity, negative regulation of endothelial cell migration, negative regulation of epithelial cell proliferation involved in prostate gland development, negative regulation of gene expression, negative regulation of inflammatory response, negative regulation of neuron death, positive …																			cellular response to cobalt ion, cellular response to dexamethasone stimulus, cellular response to glucose stimulus, cellular response to retinoic acid, positive regulation of neurogenesis, positive regulation of neuron projection development		cellular response to cobalt ion, cellular response to dexamethasone stimulus, cellular response to glucose stimulus, cellular response to retinoic acid											aging, kidney development, positive regulation of neurogenesis, positive regulation of neuron projection development, retina development in camera-type eye
138	TRUE	Empty	Kininogen-1 OS=Homo sapiens OX=9606 GN=KNG1 PE=1 SV=2	P01042	KNG1	72 kDa		0.52	0.9	[]	Homo sapiens				G-protein coupled receptor signaling pathway, blood coagulation, intrinsic pathway, killing of cells of other organism, negative regulation of blood coagulation, negative regulation of cell adhesion, negative regulation of endopeptidase activity, negative regulation of proteolysis, positive regulation of apoptotic process, positive regulation of cytosolic calcium ion concentration, vasodilation			blood coagulation, intrinsic pathway	blood coagulation, intrinsic pathway						G-protein coupled receptor signaling pathway					killing of cells of other organism				G-protein coupled receptor signaling pathway, cellular protein metabolic process, platelet degranulation, positive regulation of cytosolic calcium ion concentration, post-translational protein modification		G-protein coupled receptor signaling pathway								vasodilation
139	TRUE	Empty	Immunoglobulin kappa constant OS=Homo sapiens OX=9606 GN=IGKC PE=1 SV=2	P01834	IGKC	12 kDa		0.81	0.9	[]	Homo sapiens				B cell receptor signaling pathway, Fc-epsilon receptor signaling pathway, Fc-gamma receptor signaling pathway involved in phagocytosis, complement activation, classical pathway, negative regulation of inflammatory response to antigenic stimulus, positive regulation of B cell activation, regulation of complement activation, regulation of immune response, retina homeostasis										B cell receptor signaling pathway, Fc-epsilon receptor signaling pathway, Fc-gamma receptor signaling pathway involved in phagocytosis									B cell receptor signaling pathway, Fc-epsilon receptor signaling pathway, Fc-gamma receptor signaling pathway involved in phagocytosis, leukocyte migration, peptide cross-linking, phagocytosis, engulfment, phagocytosis, recognition		B cell receptor signaling pathway, Fc-epsilon receptor signaling pathway, Fc-gamma receptor signaling pathway involved in phagocytosis
140	TRUE	Empty	Ficolin-3 OS=Homo sapiens OX=9606 GN=FCN3 PE=1 SV=2	O75636	FCN3	33 kDa		0.63	0.9	[]	Homo sapiens				complement activation, lectin pathway, negative regulation of RNA biosynthetic process, negative regulation of viral entry into host cell																			defense response to virus, recognition of apoptotic cell
141	TRUE	Empty	Cluster of Apolipoprotein A-I OS=Homo sapiens OX=9606 GN=APOA1 PE=1 SV=1 (P02647)	P02647 [2]	APOA1	31 kDa	TRUE	0.66	0.9	[]	Homo sapiens				G-protein coupled receptor signaling pathway, cholesterol homeostasis, chylomicron assembly, chylomicron remodeling, high-density lipoprotein particle assembly, high-density lipoprotein particle clearance, high-density lipoprotein particle remodeling, integrin-mediated signaling pathway, lipid storage, negative regulation of cell adhesion molecule production, negative regulation of cytokine produ…										G-protein coupled receptor signaling pathway, integrin-mediated signaling pathway						endothelial cell proliferation			G-protein coupled receptor signaling pathway, amyloid fibril formation, blood vessel endothelial cell migration, chylomicron assembly, chylomicron remodeling, high-density lipoprotein particle assembly, high-density lipoprotein particle remodeling, integrin-mediated signaling pathway, lipoprotein biosynthetic process, peptidyl-methionine modification, peripheral nervous system axon regeneration, …		G-protein coupled receptor signaling pathway, integrin-mediated signaling pathway, peripheral nervous system axon regeneration											adrenal gland development, animal organ regeneration, peripheral nervous system axon regeneration
141.1	TRUE	Empty	CON__P15497	CON__P15497		?	TRUE	0.83	1.4	[]	unknown
141.2	TRUE	Empty	Apolipoprotein A-I OS=Homo sapiens OX=9606 GN=APOA1 PE=1 SV=1	P02647	APOA1	31 kDa	TRUE	0.58	0.9	[]	Homo sapiens				G-protein coupled receptor signaling pathway, cholesterol homeostasis, chylomicron assembly, chylomicron remodeling, high-density lipoprotein particle assembly, high-density lipoprotein particle clearance, high-density lipoprotein particle remodeling, integrin-mediated signaling pathway, lipid storage, negative regulation of cell adhesion molecule production, negative regulation of cytokine produ…										G-protein coupled receptor signaling pathway, integrin-mediated signaling pathway						endothelial cell proliferation			G-protein coupled receptor signaling pathway, amyloid fibril formation, blood vessel endothelial cell migration, chylomicron assembly, chylomicron remodeling, high-density lipoprotein particle assembly, high-density lipoprotein particle remodeling, integrin-mediated signaling pathway, lipoprotein biosynthetic process, peptidyl-methionine modification, peripheral nervous system axon regeneration, …		G-protein coupled receptor signaling pathway, integrin-mediated signaling pathway, peripheral nervous system axon regeneration											adrenal gland development, animal organ regeneration, peripheral nervous system axon regeneration
142	TRUE	Empty	C4b-binding protein beta chain OS=Homo sapiens OX=9606 GN=C4BPB PE=1 SV=1	P20851	C4BPB	28 kDa		0.72	0.9	[]	Homo sapiens				blood coagulation, complement activation, classical pathway, negative regulation of complement activation, classical pathway, positive regulation of protein catabolic process, regulation of complement activation, regulation of opsonization
143	TRUE	Empty	Apolipoprotein F OS=Homo sapiens OX=9606 GN=APOF PE=1 SV=2	Q13790	APOF	35 kDa		0.69	0.9	[]	Homo sapiens
144	TRUE	Empty	Phosphatidylinositol-glycan-specific phospholipase D OS=Homo sapiens OX=9606 GN=GPLD1 PE=1 SV=3	P80108	GPLD1	92 kDa		0.58	0.9	[]	Homo sapiens				complement receptor mediated signaling pathway, insulin receptor signaling pathway, negative regulation of cell proliferation, negative regulation of triglyceride catabolic process, positive regulation of alkaline phosphatase activity, positive regulation of apoptotic process, positive regulation of endothelial cell migration, positive regulation of glucose metabolic process, positive regulation …										complement receptor mediated signaling pathway, insulin receptor signaling pathway									C-terminal protein lipidation, GPI anchor release, cell migration involved in sprouting angiogenesis, cellular response to calcium ion, cellular response to cholesterol, cellular response to drug, cellular response to insulin stimulus, cellular response to pH, cellular response to triglyceride, chondrocyte differentiation, complement receptor mediated signaling pathway, hematopoietic stem cell mi…		cellular response to calcium ion, cellular response to cholesterol, cellular response to drug, cellular response to insulin stimulus, cellular response to pH, cellular response to triglyceride, complement receptor mediated signaling pathway, insulin receptor signaling pathway			chondrocyte differentiation								cell migration involved in sprouting angiogenesis, chondrocyte differentiation
145	TRUE	Empty	Galectin-3-binding protein OS=Homo sapiens OX=9606 GN=LGALS3BP PE=1 SV=1	Q08380	LGALS3BP	65 kDa		0.79	0.9	[]	Homo sapiens			cell adhesion	signal transduction										signal transduction									platelet degranulation, signal transduction		signal transduction
146	TRUE	Empty	Cluster of Immunoglobulin heavy constant alpha 1 (Fragment) OS=Homo sapiens OX=9606 GN=IGHA1 PE=1 SV=1 (A0A286YEY1)	A0A286YEY1 [5]	IGHA1	43 kDa	TRUE	0.82	0.9	[]	unknown
146.1	TRUE	Empty	Immunoglobulin heavy constant alpha 2 (Fragment) OS=Homo sapiens OX=9606 GN=IGHA2 PE=1 SV=1	A0A286YEY5 (+1)	IGHA2	42 kDa	TRUE	0.91	0.9	[]	unknown
146.2	TRUE	Empty	Immunoglobulin heavy constant alpha 2 (Fragment) OS=Homo sapiens OX=9606 GN=IGHA2 PE=1 SV=1	A0A0G2JMB2	IGHA2	37 kDa	TRUE	0.76	0.9	[]	unknown
146.3	TRUE	Empty	Immunoglobulin heavy constant alpha 1 (Fragment) OS=Homo sapiens OX=9606 GN=IGHA1 PE=1 SV=1	A0A286YEY1 (+1)	IGHA1	43 kDa	TRUE	0.67	0.8	[]	unknown
147	TRUE	Empty	Monocyte differentiation antigen CD14 OS=Homo sapiens OX=9606 GN=CD14 PE=1 SV=2	P08571	CD14	40 kDa		0.54	0.9	[]	Homo sapiens				I-kappaB kinase/NF-kappaB signaling, MyD88-dependent toll-like receptor signaling pathway, TRIF-dependent toll-like receptor signaling pathway, apoptotic signaling pathway, lipopolysaccharide-mediated signaling pathway, negative regulation of MyD88-independent toll-like receptor signaling pathway, positive regulation of NIK/NF-kappaB signaling, positive regulation of endocytosis, positive regulat…										I-kappaB kinase/NF-kappaB signaling, MyD88-dependent toll-like receptor signaling pathway, MyD88-independent toll-like receptor signaling pathway, TRIF-dependent toll-like receptor signaling pathway, apoptotic signaling pathway, lipopolysaccharide-mediated signaling pathway, toll-like receptor 4 signaling pathway, toll-like receptor TLR1:TLR2 signaling pathway, toll-like receptor TLR6:TLR2 signal…									I-kappaB kinase/NF-kappaB signaling, MyD88-dependent toll-like receptor signaling pathway, TRIF-dependent toll-like receptor signaling pathway, apoptotic process, apoptotic signaling pathway, cellular response to diacyl bacterial lipopeptide, cellular response to lipopolysaccharide, cellular response to lipoteichoic acid, cellular response to triacyl bacterial lipopeptide, lipopolysaccharide-medi…		I-kappaB kinase/NF-kappaB signaling, MyD88-dependent toll-like receptor signaling pathway, TRIF-dependent toll-like receptor signaling pathway, apoptotic signaling pathway, cell surface receptor signaling pathway, cellular response to diacyl bacterial lipopeptide, cellular response to lipopolysaccharide, cellular response to lipoteichoic acid, cellular response to triacyl bacterial lipopeptide, l…
148	TRUE	Empty	Complement component C6 OS=Homo sapiens OX=9606 GN=C6 PE=1 SV=3	P13671	C6	105 kDa		0.39	0.9	[]	Homo sapiens				complement activation, complement activation, classical pathway, regulation of complement activation																			cytolysis													in utero embryonic development
149	TRUE	Empty	Cluster of Haptoglobin OS=Homo sapiens OX=9606 GN=HP PE=1 SV=1 (P00738)	P00738 [4]	HP	45 kDa	TRUE	0.46	0.9	[]	Homo sapiens				negative regulation of hydrogen peroxide catabolic process, negative regulation of oxidoreductase activity, positive regulation of cell death																			neutrophil degranulation
149.1	TRUE	Empty	Haptoglobin OS=Homo sapiens OX=9606 GN=HP PE=1 SV=1	P00738 (+2)	HP	45 kDa	TRUE	0.66	0.9	[]	Homo sapiens				negative regulation of hydrogen peroxide catabolic process, negative regulation of oxidoreductase activity, positive regulation of cell death																			neutrophil degranulation
149.2	TRUE	Empty	Haptoglobin-related protein OS=Homo sapiens OX=9606 GN=HPR PE=2 SV=2	P00739	HPR	39 kDa	TRUE	0.14	0.7	[]	Homo sapiens				positive regulation of cell death
150	TRUE	Empty	Cluster of Complement C3 OS=Homo sapiens OX=9606 GN=C3 PE=1 SV=2 (P01024)	P01024 [3]	C3	187 kDa	TRUE	0.49	0.9	[]	Homo sapiens				G-protein coupled receptor signaling pathway, cell surface receptor signaling pathway involved in cell-cell signaling, complement activation, alternative pathway, complement activation, classical pathway, positive regulation of G-protein coupled receptor protein signaling pathway, positive regulation of activation of membrane attack complex, positive regulation of angiogenesis, positive regulatio…										G-protein coupled receptor signaling pathway, cell surface receptor signaling pathway involved in cell-cell signaling, purinergic nucleotide receptor signaling pathway					complement-dependent cytotoxicity			cell surface receptor signaling pathway involved in cell-cell signaling	G-protein coupled receptor signaling pathway, cell surface receptor signaling pathway involved in cell-cell signaling, cellular protein metabolic process, fatty acid metabolic process, neuron remodeling, neutrophil degranulation, post-translational protein modification, purinergic nucleotide receptor signaling pathway, signal transduction		G-protein coupled receptor signaling pathway, cell surface receptor signaling pathway involved in cell-cell signaling, purinergic nucleotide receptor signaling pathway									complement-dependent cytotoxicity		neuron remodeling, oviduct epithelium development
150.1	TRUE	Empty	Complement C3 OS=Homo sapiens OX=9606 GN=C3 PE=1 SV=2	P01024	C3	187 kDa	TRUE	0.48	0.9	[]	Homo sapiens				G-protein coupled receptor signaling pathway, cell surface receptor signaling pathway involved in cell-cell signaling, complement activation, alternative pathway, complement activation, classical pathway, positive regulation of G-protein coupled receptor protein signaling pathway, positive regulation of activation of membrane attack complex, positive regulation of angiogenesis, positive regulatio…										G-protein coupled receptor signaling pathway, cell surface receptor signaling pathway involved in cell-cell signaling, purinergic nucleotide receptor signaling pathway					complement-dependent cytotoxicity			cell surface receptor signaling pathway involved in cell-cell signaling	G-protein coupled receptor signaling pathway, cell surface receptor signaling pathway involved in cell-cell signaling, cellular protein metabolic process, fatty acid metabolic process, neuron remodeling, neutrophil degranulation, post-translational protein modification, purinergic nucleotide receptor signaling pathway, signal transduction		G-protein coupled receptor signaling pathway, cell surface receptor signaling pathway involved in cell-cell signaling, purinergic nucleotide receptor signaling pathway									complement-dependent cytotoxicity		neuron remodeling, oviduct epithelium development
150.2	TRUE	Empty	CON__Q2UVX4	CON__Q2UVX4		?	TRUE	0.0033	0.7	DepletedAutologousSerum low, DepletedWholeBlood high	unknown
150.3	TRUE	Empty	Complement C3 (Fragment) OS=Homo sapiens OX=9606 GN=C3 PE=1 SV=1	M0R0Q9	C3	11 kDa	TRUE	0.1	0.3	[]	unknown
151	TRUE	Empty	Transthyretin OS=Homo sapiens OX=9606 GN=TTR PE=1 SV=1	P02766	TTR	16 kDa		0.43	0.9	[]	Homo sapiens				retinol metabolic process, thyroid hormone transport																			amyloid fibril formation, extracellular matrix organization, neutrophil degranulation, purine nucleobase metabolic process, retinoid metabolic process, retinol metabolic process
152	TRUE	Empty	Complement component C8 alpha chain OS=Homo sapiens OX=9606 GN=C8A PE=1 SV=2	P07357	C8A	65 kDa		0.6	0.9	[]	Homo sapiens				complement activation, alternative pathway, complement activation, classical pathway, regulation of complement activation																			cytolysis
153	TRUE	Empty	Cluster of C3/C5 convertase OS=Homo sapiens OX=9606 PE=1 SV=1 (B4E1Z4)	B4E1Z4 [2]		141 kDa	TRUE	0.4	0.9	[]	unknown				complement activation, classical pathway, positive regulation of apoptotic cell clearance, regulation of complement activation
153.1	TRUE	Empty	Complement C2 OS=Homo sapiens OX=9606 GN=C2 PE=1 SV=2	P06681	C2	83 kDa	TRUE	0.66	0.9	[]	Homo sapiens				complement activation, classical pathway, positive regulation of apoptotic cell clearance, regulation of complement activation
153.2	TRUE	Empty	C3/C5 convertase OS=Homo sapiens OX=9606 PE=1 SV=1	B4E1Z4		141 kDa	TRUE	0.28	0.8	[]	unknown
154	TRUE	Empty	Protein AMBP OS=Homo sapiens OX=9606 GN=AMBP PE=1 SV=1	P02760	AMBP	39 kDa		0.45	0.9	[]	Homo sapiens			cell adhesion	negative regulation of JNK cascade, negative regulation of immune response																			heme catabolic process, protein-chromophore linkage, viral process
155	TRUE	Empty	CD44 antigen (Fragment) OS=Homo sapiens OX=9606 GN=CD44 PE=1 SV=1	H0Y5E4 (+4)	CD44	32 kDa		0.67	0.8	[]	unknown
156	TRUE	Empty	Leucine-rich alpha-2-glycoprotein OS=Homo sapiens OX=9606 GN=LRG1 PE=1 SV=2	P02750	LRG1	38 kDa		0.68	0.8	[]	Homo sapiens				positive regulation of angiogenesis, positive regulation of endothelial cell proliferation, positive regulation of transforming growth factor beta receptor signaling pathway																			brown fat cell differentiation, neutrophil degranulation													brown fat cell differentiation
157	TRUE	Empty	Inter-alpha-trypsin inhibitor heavy chain H1 OS=Homo sapiens OX=9606 GN=ITIH1 PE=1 SV=3	P19827	ITIH1	101 kDa		0.38	0.8	[]	Homo sapiens
158	TRUE	Empty	Tetranectin OS=Homo sapiens OX=9606 GN=CLEC3B PE=1 SV=1	E9PHK0 (+1)	CLEC3B	18 kDa		0.69	0.8	[]	unknown
159	TRUE	Empty	Plasma kallikrein (Fragment) OS=Homo sapiens OX=9606 GN=KLKB1 PE=1 SV=1	H0YAC1 (+1)	KLKB1	77 kDa	TRUE	0.0095	0.8	DepletedAutologousSerum low, DepletedWholeBlood high	unknown
160	TRUE	Orange	Coagulation factor XII OS=Homo sapiens OX=9606 GN=F12 PE=1 SV=3	P00748	F12	68 kDa		0.5	0.8	[]	Homo sapiens				Factor XII activation, blood coagulation, intrinsic pathway, fibrinolysis, negative regulation of blood coagulation, intrinsic pathway, positive regulation of blood coagulation, positive regulation of fibrinolysis, positive regulation of plasminogen activation			blood coagulation, intrinsic pathway	blood coagulation, intrinsic pathway
161	TRUE	Empty	Insulin-like growth factor-binding protein 2 OS=Homo sapiens OX=9606 GN=IGFBP2 PE=1 SV=1	C9JMY1 (+1)	IGFBP2	20 kDa		0.9	0.8	[]	unknown
162	TRUE	Empty	Apolipoprotein E OS=Homo sapiens OX=9606 GN=APOE PE=1 SV=1	P02649	APOE	36 kDa		0.59	0.8	[]	Homo sapiens				G-protein coupled receptor signaling pathway, cGMP-mediated signaling, cellular calcium ion homeostasis, cholesterol homeostasis, chylomicron assembly, chylomicron remnant clearance, chylomicron remodeling, fatty acid homeostasis, high-density lipoprotein particle assembly, high-density lipoprotein particle clearance, high-density lipoprotein particle remodeling, intermediate-density lipoprotein …										G-protein coupled receptor signaling pathway, cGMP-mediated signaling, intracellular receptor signaling pathway, nitric oxide mediated signal transduction, synaptic transmission, cholinergic									AMPA glutamate receptor clustering, G-protein coupled receptor signaling pathway, NMDA glutamate receptor clustering, cGMP-mediated signaling, cellular calcium ion homeostasis, chylomicron assembly, chylomicron remodeling, cytoskeleton organization, high-density lipoprotein particle assembly, high-density lipoprotein particle remodeling, intracellular receptor signaling pathway, lipoprotein biosy…		G-protein coupled receptor signaling pathway, cGMP-mediated signaling, intracellular receptor signaling pathway, nitric oxide mediated signal transduction								vasodilation			artery morphogenesis, negative regulation of dendritic spine development, negative regulation of neuron projection development, neuron projection development, positive regulation of dendritic spine development, positive regulation of neuron projection development, regulation of axon extension
163	TRUE	Empty	Hemopexin OS=Homo sapiens OX=9606 GN=HPX PE=1 SV=2	P02790	HPX	52 kDa		0.38	0.8	[]	Homo sapiens				cellular iron ion homeostasis, positive regulation of humoral immune response mediated by circulating immunoglobulin, positive regulation of immunoglobulin production, positive regulation of interferon-gamma-mediated signaling pathway, positive regulation of tyrosine phosphorylation of STAT protein																			cellular iron ion homeostasis, heme metabolic process, hemoglobin metabolic process, viral process
164	TRUE	Empty	Apolipoprotein C-I (Fragment) OS=Homo sapiens OX=9606 GN=APOC1 PE=1 SV=1	K7ERI9 (+1)	APOC1	9 kDa		0.51	0.8	[]	unknown
165	TRUE	Empty	Cluster of Fibronectin OS=Homo sapiens OX=9606 GN=FN1 PE=1 SV=5 (P02751)	P02751 [2]	FN1	272 kDa	TRUE	0.07	0.8	[]	Homo sapiens			calcium-independent cell-matrix adhesion, cell-matrix adhesion, platelet aggregation, substrate adhesion-dependent cell spreading	blood coagulation, fibrin clot formation, cytokine-mediated signaling pathway, integrin-mediated signaling pathway, negative regulation of transforming growth factor beta production, platelet aggregation, positive regulation of axon extension, positive regulation of cell proliferation, positive regulation of fibroblast proliferation, positive regulation of gene expression, positive regulation of …			blood coagulation, fibrin clot formation							cytokine-mediated signaling pathway, integrin-mediated signaling pathway									cell-substrate junction assembly, cellular protein metabolic process, cytokine-mediated signaling pathway, endodermal cell differentiation, extracellular matrix organization, integrin activation, integrin-mediated signaling pathway, leukocyte migration, neural crest cell migration involved in autonomic nervous system development, peptide cross-linking, platelet aggregation, platelet degranulation…		cytokine-mediated signaling pathway, integrin-mediated signaling pathway											angiogenesis, endodermal cell differentiation, heart development, nervous system development, neural crest cell migration involved in autonomic nervous system development, positive regulation of axon extension, substrate adhesion-dependent cell spreading
165.1	TRUE	Empty	Fibronectin OS=Homo sapiens OX=9606 GN=FN1 PE=1 SV=5	P02751	FN1	272 kDa	TRUE	0.054	0.8	[]	Homo sapiens			calcium-independent cell-matrix adhesion, cell-matrix adhesion, platelet aggregation, substrate adhesion-dependent cell spreading	blood coagulation, fibrin clot formation, cytokine-mediated signaling pathway, integrin-mediated signaling pathway, negative regulation of transforming growth factor beta production, platelet aggregation, positive regulation of axon extension, positive regulation of cell proliferation, positive regulation of fibroblast proliferation, positive regulation of gene expression, positive regulation of …			blood coagulation, fibrin clot formation							cytokine-mediated signaling pathway, integrin-mediated signaling pathway									cell-substrate junction assembly, cellular protein metabolic process, cytokine-mediated signaling pathway, endodermal cell differentiation, extracellular matrix organization, integrin activation, integrin-mediated signaling pathway, leukocyte migration, neural crest cell migration involved in autonomic nervous system development, peptide cross-linking, platelet aggregation, platelet degranulation…		cytokine-mediated signaling pathway, integrin-mediated signaling pathway											angiogenesis, endodermal cell differentiation, heart development, nervous system development, neural crest cell migration involved in autonomic nervous system development, positive regulation of axon extension, substrate adhesion-dependent cell spreading
165.2	TRUE	Empty	Fibronectin (Fragment) OS=Homo sapiens OX=9606 GN=FN1 PE=1 SV=1	H0Y4K8	FN1	27 kDa	TRUE	0.049	0.7	DepletedAutologousSerum low, DepletedWholeBlood high	unknown
166	TRUE	Empty	Lumican OS=Homo sapiens OX=9606 GN=LUM PE=1 SV=2	P51884	LUM	38 kDa		0.28	0.8	[]	Homo sapiens				positive regulation of transcription from RNA polymerase II promoter, positive regulation of transforming growth factor beta1 production																			collagen fibril organization, keratan sulfate biosynthetic process, keratan sulfate catabolic process													cartilage development
167	TRUE	Empty	Vitronectin OS=Homo sapiens OX=9606 GN=VTN PE=1 SV=1	P04004	VTN	54 kDa		0.27	0.8	[]	Homo sapiens			cell adhesion mediated by integrin, smooth muscle cell-matrix adhesion	negative regulation of blood coagulation, negative regulation of endopeptidase activity, positive regulation of peptidyl-tyrosine phosphorylation, positive regulation of protein binding, positive regulation of receptor-mediated endocytosis, positive regulation of smooth muscle cell migration, positive regulation of vascular endothelial growth factor receptor signaling pathway, positive regulation…																			cell migration, endodermal cell differentiation, extracellular matrix organization													endodermal cell differentiation
168	TRUE	Empty	Glutathione S-transferase P OS=Homo sapiens OX=9606 GN=GSTP1 PE=1 SV=2	P09211	GSTP1	23 kDa		0.88	0.8	[]	Homo sapiens				negative regulation of ERK1 and ERK2 cascade, negative regulation of I-kappaB kinase/NF-kappaB signaling, negative regulation of JUN kinase activity, negative regulation of MAP kinase activity, negative regulation of MAPK cascade, negative regulation of acute inflammatory response, negative regulation of apoptotic process, negative regulation of extrinsic apoptotic signaling pathway, negative reg…										cellular response to cell-matrix adhesion						common myeloid progenitor cell proliferation			cellular response to cell-matrix adhesion, cellular response to epidermal growth factor stimulus, cellular response to glucocorticoid stimulus, cellular response to insulin stimulus, cellular response to lipopolysaccharide, cellular response to oxidative stress, glutathione derivative biosynthetic process, glutathione metabolic process, hepoxilin biosynthetic process, linoleic acid metabolic proc…	cellular response to cell-matrix adhesion	cellular response to cell-matrix adhesion, cellular response to epidermal growth factor stimulus, cellular response to glucocorticoid stimulus, cellular response to insulin stimulus, cellular response to lipopolysaccharide, cellular response to oxidative stress, xenobiotic metabolic process											animal organ regeneration, central nervous system development, oligodendrocyte development
169	TRUE	Empty	Complement C5 OS=Homo sapiens OX=9606 GN=C5 PE=1 SV=4	P01031	C5	188 kDa		0.22	0.8	[]	Homo sapiens				G-protein coupled receptor signaling pathway, activation of MAPK activity, cell surface receptor signaling pathway, complement activation, alternative pathway, complement activation, classical pathway, negative regulation of macrophage chemotaxis, positive regulation of angiogenesis, positive regulation of chemokine production, positive regulation of vascular endothelial growth factor production,…										G-protein coupled receptor signaling pathway, cell surface receptor signaling pathway									G-protein coupled receptor signaling pathway, cell surface receptor signaling pathway, cytolysis		G-protein coupled receptor signaling pathway, cell surface receptor signaling pathway											in utero embryonic development
170	TRUE	Empty	Plasma protease C1 inhibitor OS=Homo sapiens OX=9606 GN=SERPING1 PE=1 SV=2	P05155	SERPING1	55 kDa		0.19	0.8	[]	Homo sapiens				blood coagulation, intrinsic pathway, complement activation, classical pathway, fibrinolysis, negative regulation of blood coagulation, intrinsic pathway, negative regulation of complement activation, lectin pathway, negative regulation of endopeptidase activity			blood coagulation, intrinsic pathway	blood coagulation, intrinsic pathway															platelet degranulation										blood circulation
171	TRUE	Empty	Proteoglycan 4 OS=Homo sapiens OX=9606 GN=PRG4 PE=1 SV=3	Q92954	PRG4	151 kDa		0.72	0.8	[]	Homo sapiens
172	TRUE	Empty	Complement factor I OS=Homo sapiens OX=9606 GN=CFI PE=1 SV=1	E7ETH0 (+2)	CFI	67 kDa		0.25	0.8	[]	unknown
173	TRUE	Empty	Apolipoprotein(a) OS=Homo sapiens OX=9606 GN=LPA PE=1 SV=1	P08519	LPA	501 kDa	TRUE	0.74	0.8	[]	Homo sapiens				low-density lipoprotein particle remodeling																			low-density lipoprotein particle remodeling										blood circulation
174	TRUE	Empty	Apolipoprotein D (Fragment) OS=Homo sapiens OX=9606 GN=APOD PE=1 SV=1	C9JF17 (+1)	APOD	24 kDa		0.19	0.8	[]	unknown
175	TRUE	Empty	Corticosteroid-binding globulin OS=Homo sapiens OX=9606 GN=SERPINA6 PE=1 SV=1	P08185	SERPINA6	45 kDa		0.33	0.8	[]	Homo sapiens				negative regulation of endopeptidase activity
176	TRUE	Empty	Afamin OS=Homo sapiens OX=9606 GN=AFM PE=1 SV=1	P43652	AFM	69 kDa		0.26	0.8	[]	Homo sapiens				protein stabilization
177	TRUE	Empty	Glutathione peroxidase OS=Homo sapiens OX=9606 GN=GPX3 PE=1 SV=1	A0A087X1J7 (+1)	GPX3	25 kDa		0.28	0.8	[]	unknown
178	TRUE	Empty	Protein Z-dependent protease inhibitor OS=Homo sapiens OX=9606 GN=SERPINA10 PE=1 SV=1	G3V2W1 (+1)	SERPINA10	55 kDa		0.3	0.8	[]	unknown
179	TRUE	Empty	Complement component C7 OS=Homo sapiens OX=9606 GN=C7 PE=1 SV=2	P10643	C7	94 kDa		0.21	0.8	[]	Homo sapiens				cellular sodium ion homeostasis, complement activation, alternative pathway, complement activation, classical pathway, regulation of complement activation																			cellular sodium ion homeostasis, cytolysis
180	TRUE	Empty	Fibrinogen alpha chain OS=Homo sapiens OX=9606 GN=FGA PE=1 SV=2	P02671	FGA	95 kDa		0.19	0.8	[]	Homo sapiens			cell-matrix adhesion, platelet aggregation	blood coagulation, blood coagulation, common pathway, fibrinolysis, negative regulation of blood coagulation, common pathway, negative regulation of endothelial cell apoptotic process, negative regulation of extrinsic apoptotic signaling pathway via death domain receptors, platelet aggregation, positive regulation of ERK1 and ERK2 cascade, positive regulation of exocytosis, positive regulation of…	blood coagulation, common pathway		blood coagulation, common pathway, blood coagulation, fibrin clot formation							toll-like receptor signaling pathway									amyloid fibril formation, cellular macromolecular complex assembly, cellular protein metabolic process, extracellular matrix organization, platelet aggregation, platelet degranulation, post-translational protein modification, protein polymerization, toll-like receptor signaling pathway		toll-like receptor signaling pathway								positive regulation of vasoconstriction
181	TRUE	Orange	Coagulation factor IX OS=Homo sapiens OX=9606 GN=F9 PE=1 SV=2	P00740	F9	52 kDa		0.26	0.8	[]	Homo sapiens				blood coagulation, intrinsic pathway			blood coagulation, intrinsic pathway	blood coagulation, intrinsic pathway
182	TRUE	Empty	Cluster of N-acetylmuramoyl-L-alanine amidase OS=Homo sapiens OX=9606 GN=PGLYRP2 PE=1 SV=1 (Q96PD5)	Q96PD5 [2]	PGLYRP2	62 kDa	TRUE	0.41	0.8	[]	Homo sapiens				negative regulation of interferon-gamma production, negative regulation of natural killer cell differentiation involved in immune response, regulation of inflammatory response																			peptide amidation
182.1	TRUE	Empty	N-acetylmuramoyl-L-alanine amidase (Fragment) OS=Homo sapiens OX=9606 GN=PGLYRP2 PE=1 SV=2	M0R2W8	PGLYRP2	20 kDa	TRUE	0.47	1.9	[]	unknown
182.2	TRUE	Empty	N-acetylmuramoyl-L-alanine amidase OS=Homo sapiens OX=9606 GN=PGLYRP2 PE=1 SV=1	Q96PD5	PGLYRP2	62 kDa	TRUE	0.31	0.7	[]	Homo sapiens				negative regulation of interferon-gamma production, negative regulation of natural killer cell differentiation involved in immune response, regulation of inflammatory response																			peptide amidation
183	TRUE	Empty	Complement component C8 beta chain OS=Homo sapiens OX=9606 GN=C8B PE=1 SV=3	P07358	C8B	67 kDa		0.34	0.8	[]	Homo sapiens				complement activation, alternative pathway, complement activation, classical pathway, regulation of complement activation																			cytolysis
184	TRUE	Empty	Phosphatidylcholine-sterol acyltransferase OS=Homo sapiens OX=9606 GN=LCAT PE=1 SV=1	P04180	LCAT	50 kDa		0.068	0.8	[]	Homo sapiens				cholesterol homeostasis, high-density lipoprotein particle remodeling, regulation of high-density lipoprotein particle assembly, very-low-density lipoprotein particle remodeling																			cholesterol esterification, high-density lipoprotein particle remodeling, lipoprotein biosynthetic process, phosphatidylcholine biosynthetic process, phospholipid metabolic process, very-low-density lipoprotein particle remodeling
185	TRUE	Empty	Serum paraoxonase/arylesterase 1 OS=Homo sapiens OX=9606 GN=PON1 PE=1 SV=3	P27169	PON1	40 kDa		0.12	0.8	[]	Homo sapiens				positive regulation of binding, positive regulation of cholesterol efflux, positive regulation of transporter activity																			aromatic compound catabolic process, carboxylic acid catabolic process, lipoxygenase pathway, organophosphate catabolic process, phosphatidylcholine metabolic process
186	TRUE	Empty	Complement component C9 OS=Homo sapiens OX=9606 GN=C9 PE=1 SV=2	P02748	C9	63 kDa		0.41	0.8	[]	Homo sapiens				complement activation, alternative pathway, complement activation, classical pathway, regulation of complement activation															cell killing				cytolysis, protein homooligomerization
187	TRUE	Orange	Coagulation factor X OS=Homo sapiens OX=9606 GN=F10 PE=1 SV=2	P00742	F10	55 kDa		0.31	0.8	[]	Homo sapiens				blood coagulation, extrinsic pathway, negative regulation of blood coagulation, extrinsic pathway, positive regulation of cell migration, positive regulation of protein kinase B signaling		blood coagulation, extrinsic pathway	blood coagulation, extrinsic pathway
188	TRUE	Empty	Carboxypeptidase N catalytic chain OS=Homo sapiens OX=9606 GN=CPN1 PE=1 SV=1	P15169	CPN1	52 kDa		0.42	0.8	[]	Homo sapiens				regulation of complement activation																			bradykinin catabolic process, peptide metabolic process
189	TRUE	Empty	Plasminogen OS=Homo sapiens OX=9606 GN=PLG PE=1 SV=2	P00747	PLG	91 kDa	TRUE	0.21	0.8	[]	Homo sapiens				blood coagulation, fibrinolysis, negative regulation of cell proliferation, negative regulation of cell-cell adhesion mediated by cadherin, negative regulation of cell-substrate adhesion, negative regulation of fibrinolysis, positive regulation of blood vessel endothelial cell migration, positive regulation of fibrinolysis																			cellular protein metabolic process, extracellular matrix disassembly, platelet degranulation
190	TRUE	Empty	Complement component C8 gamma chain OS=Homo sapiens OX=9606 GN=C8G PE=1 SV=3	P07360	C8G	22 kDa		0.21	0.7	[]	Homo sapiens				complement activation, alternative pathway, complement activation, classical pathway, regulation of complement activation																			cytolysis
191	TRUE	Empty	Beta-Ala-His dipeptidase OS=Homo sapiens OX=9606 GN=CNDP1 PE=1 SV=4	Q96KN2	CNDP1	57 kDa		0.17	0.7	[]	Homo sapiens				regulation of cellular protein metabolic process
192	TRUE	Empty	Lipopolysaccharide-binding protein OS=Homo sapiens OX=9606 GN=LBP PE=1 SV=3	P18428	LBP	53 kDa		0.57	0.7	[]	Homo sapiens				cytokine-mediated signaling pathway, lipopolysaccharide-mediated signaling pathway, negative regulation of tumor necrosis factor production, positive regulation of chemokine production, positive regulation of cytolysis, positive regulation of interleukin-6 production, positive regulation of interleukin-8 production, positive regulation of macrophage activation, positive regulation of neutrophil c…										cytokine-mediated signaling pathway, lipopolysaccharide-mediated signaling pathway, toll-like receptor 4 signaling pathway									cellular response to lipopolysaccharide, cellular response to lipoteichoic acid, cytokine-mediated signaling pathway, leukocyte chemotaxis involved in inflammatory response, lipopolysaccharide-mediated signaling pathway, macrophage activation involved in immune response, toll-like receptor 4 signaling pathway, toll-like receptor signaling pathway		cellular response to lipopolysaccharide, cellular response to lipoteichoic acid, cytokine-mediated signaling pathway, leukocyte chemotaxis involved in inflammatory response, lipopolysaccharide-mediated signaling pathway, toll-like receptor 4 signaling pathway, toll-like receptor signaling pathway
193	TRUE	Empty	Clusterin OS=Homo sapiens OX=9606 GN=CLU PE=1 SV=1	P10909	CLU	52 kDa		0.3	0.7	[]	Homo sapiens				complement activation, complement activation, classical pathway, intrinsic apoptotic signaling pathway, negative regulation of amyloid fibril formation, negative regulation of beta-amyloid formation, negative regulation of cell death, negative regulation of cellular response to thapsigargin, negative regulation of cellular response to tunicamycin, negative regulation of intrinsic apoptotic signal…										intrinsic apoptotic signaling pathway, release of cytochrome c from mitochondria						microglial cell proliferation			cell morphogenesis, central nervous system myelin maintenance, chaperone-mediated protein complex assembly, chaperone-mediated protein folding, chaperone-mediated protein transport involved in chaperone-mediated autophagy, intrinsic apoptotic signaling pathway, microglial cell activation, microglial cell proliferation, platelet degranulation, protein targeting to lysosome involved in chaperone-me…		intrinsic apoptotic signaling pathway, release of cytochrome c from mitochondria											cell morphogenesis, central nervous system myelin maintenance, microglial cell proliferation
194	TRUE	Empty	Cluster of Gelsolin OS=Homo sapiens OX=9606 GN=GSN PE=1 SV=1 (P06396)	P06396 [3]	GSN	86 kDa	TRUE	0.21	0.7	[]	Homo sapiens				actin nucleation, barbed-end actin filament capping, negative regulation of viral entry into host cell, phosphatidylinositol-mediated signaling, positive regulation of actin nucleation, positive regulation of cysteine-type endopeptidase activity involved in apoptotic signaling pathway, positive regulation of gene expression, positive regulation of keratinocyte apoptotic process, positive regulati…										phosphatidylinositol-mediated signaling									actin filament depolymerization, actin filament polymerization, actin filament reorganization, actin filament severing, actin nucleation, amyloid fibril formation, barbed-end actin filament capping, cardiac muscle cell contraction, cellular response to cadmium ion, cellular response to interferon-gamma, cilium assembly, hepatocyte apoptotic process, neutrophil degranulation, oligodendrocyte devel…		cellular response to cadmium ion, cellular response to interferon-gamma, phosphatidylinositol-mediated signaling								cardiac muscle cell contraction			aging, central nervous system development, oligodendrocyte development, tissue regeneration
194.1	TRUE	Empty	Actin-depolymerizing factor (Fragment) OS=Homo sapiens OX=9606 GN=GSN PE=1 SV=1	Q5T0I0	GSN	29 kDa	TRUE	0.47	0.9	[]	unknown
194.2	TRUE	Empty	CON__Q3SX14	CON__Q3SX14		?	TRUE	0.3	0.7	[]	unknown
194.3	TRUE	Empty	Gelsolin OS=Homo sapiens OX=9606 GN=GSN PE=1 SV=1	P06396	GSN	86 kDa	TRUE	0.22	0.7	[]	Homo sapiens				actin nucleation, barbed-end actin filament capping, negative regulation of viral entry into host cell, phosphatidylinositol-mediated signaling, positive regulation of actin nucleation, positive regulation of cysteine-type endopeptidase activity involved in apoptotic signaling pathway, positive regulation of gene expression, positive regulation of keratinocyte apoptotic process, positive regulati…										phosphatidylinositol-mediated signaling									actin filament depolymerization, actin filament polymerization, actin filament reorganization, actin filament severing, actin nucleation, amyloid fibril formation, barbed-end actin filament capping, cardiac muscle cell contraction, cellular response to cadmium ion, cellular response to interferon-gamma, cilium assembly, hepatocyte apoptotic process, neutrophil degranulation, oligodendrocyte devel…		cellular response to cadmium ion, cellular response to interferon-gamma, phosphatidylinositol-mediated signaling								cardiac muscle cell contraction			aging, central nervous system development, oligodendrocyte development, tissue regeneration
195	TRUE	Empty	Cluster of Complement C4-A OS=Homo sapiens OX=9606 GN=C4A PE=1 SV=2 (P0C0L4)	P0C0L4 [3]	C4A	193 kDa	TRUE	0.18	0.7	[]	Homo sapiens				complement activation, classical pathway, positive regulation of apoptotic cell clearance, regulation of complement activation																			cellular protein metabolic process, post-translational protein modification
195.1	TRUE	Empty	C4a anaphylatoxin OS=Homo sapiens OX=9606 GN=C4A PE=1 SV=1	A0A0G2JPR0	C4A	193 kDa	TRUE	0.96	0.9	[]	unknown
195.2	TRUE	Empty	Complement C4-A OS=Homo sapiens OX=9606 GN=C4A PE=1 SV=2	P0C0L4	C4A	193 kDa	TRUE	0.16	0.7	[]	Homo sapiens				complement activation, classical pathway, positive regulation of apoptotic cell clearance, regulation of complement activation																			cellular protein metabolic process, post-translational protein modification
195.3	TRUE	Empty	Complement C4-B OS=Homo sapiens OX=9606 GN=C4B PE=1 SV=2	P0C0L5	C4B	193 kDa	TRUE	0.18	0.7	[]	Homo sapiens				complement activation, classical pathway, positive regulation of apoptotic cell clearance, regulation of complement activation
196	TRUE	Empty	Gc-globulin OS=Homo sapiens OX=9606 GN=GC PE=1 SV=1	D6RF35 (+1)	GC	53 kDa		0.17	0.7	[]	unknown
197	TRUE	Empty	Apolipoprotein L1 OS=Homo sapiens OX=9606 GN=APOL1 PE=1 SV=5	O14791	APOL1	44 kDa		0.21	0.7	[]	Homo sapiens				cytolysis by host of symbiont cells															cytolysis by host of symbiont cells				cellular protein metabolic process, cytolysis by host of symbiont cells, post-translational protein modification
198	TRUE	Empty	Adipsin OS=Homo sapiens OX=9606 GN=CFD PE=1 SV=1	K7ERG9 (+1)	CFD	28 kDa		0.28	0.7	[]	unknown
199	TRUE	Empty	Cluster of Tubulin alpha-4A chain OS=Homo sapiens OX=9606 GN=TUBA4A PE=1 SV=1 (P68366)	P68366 [2]	TUBA4A	50 kDa	TRUE	0.8	0.7	[]	Homo sapiens				regulation of G2/M transition of mitotic cell cycle														G2/M transition of mitotic cell cycle					G2/M transition of mitotic cell cycle, cell division, cellular response to interleukin-4, ciliary basal body docking, microtubule cytoskeleton organization, microtubule-based process, mitotic cell cycle, platelet degranulation		cellular response to interleukin-4
199.1	TRUE	Empty	Tubulin alpha-4A chain OS=Homo sapiens OX=9606 GN=TUBA4A PE=1 SV=1	P68366	TUBA4A	50 kDa	TRUE	0.76	0.7	[]	Homo sapiens				regulation of G2/M transition of mitotic cell cycle														G2/M transition of mitotic cell cycle					G2/M transition of mitotic cell cycle, ciliary basal body docking, microtubule cytoskeleton organization, mitotic cell cycle, platelet degranulation
199.2	TRUE	Empty	Tubulin alpha-1B chain OS=Homo sapiens OX=9606 GN=TUBA1B PE=1 SV=1	P68363	TUBA1B	50 kDa	TRUE	0.75	0.6	[]	Homo sapiens																							cell division, cellular response to interleukin-4, microtubule cytoskeleton organization, microtubule-based process, mitotic cell cycle		cellular response to interleukin-4
200	TRUE	Empty	Inter-alpha-trypsin inhibitor heavy chain H3 OS=Homo sapiens OX=9606 GN=ITIH3 PE=1 SV=2	Q06033	ITIH3	100 kDa		0.16	0.7	[]	Homo sapiens																							platelet degranulation
201	TRUE	Empty	Attractin OS=Homo sapiens OX=9606 GN=ATRN PE=1 SV=2	O75882	ATRN	159 kDa		0.12	0.7	[]	Homo sapiens			substrate adhesion-dependent cell spreading	regulation of multicellular organism growth																			cell migration, myelination, substrate adhesion-dependent cell spreading													animal organ morphogenesis, cerebellum development, myelination, substrate adhesion-dependent cell spreading, tissue development
202	TRUE	Empty	Carboxypeptidase N subunit 2 OS=Homo sapiens OX=9606 GN=CPN2 PE=1 SV=3	P22792	CPN2	61 kDa		0.058	0.7	[]	Homo sapiens				protein stabilization, regulation of complement activation
203	TRUE	Empty	Complement C1s subcomponent OS=Homo sapiens OX=9606 GN=C1S PE=1 SV=1	P09871	C1S	77 kDa	TRUE	0.083	0.7	[]	Homo sapiens				complement activation, complement activation, classical pathway, regulation of complement activation
204	TRUE	Empty	Hepatocyte growth factor activator OS=Homo sapiens OX=9606 GN=HGFAC PE=1 SV=1	Q04756	HGFAC	71 kDa		0.23	0.7	[]	Homo sapiens				blood coagulation
205	TRUE	Empty	Cluster of Apolipoprotein A-IV OS=Homo sapiens OX=9606 GN=APOA4 PE=1 SV=4 (P06727)	P06727 [2]	APOA4	45 kDa	TRUE	0.067	0.7	[]	Homo sapiens			leukocyte cell-cell adhesion	cholesterol homeostasis, chylomicron assembly, chylomicron remodeling, high-density lipoprotein particle assembly, high-density lipoprotein particle remodeling, negative regulation of plasma lipoprotein particle oxidation, positive regulation of cholesterol esterification, positive regulation of fatty acid biosynthetic process, positive regulation of lipid biosynthetic process, positive regulatio…																			amyloid fibril formation, chylomicron assembly, chylomicron remodeling, high-density lipoprotein particle assembly, high-density lipoprotein particle remodeling, hydrogen peroxide catabolic process, phosphatidylcholine metabolic process, removal of superoxide radicals, retinoid metabolic process, very-low-density lipoprotein particle remodeling		removal of superoxide radicals
205.1	TRUE	Empty	CON__Q32PJ2	CON__Q32PJ2		?	TRUE	0.97	1	[]	unknown
205.2	TRUE	Empty	Apolipoprotein A-IV OS=Homo sapiens OX=9606 GN=APOA4 PE=1 SV=4	P06727	APOA4	45 kDa	TRUE	0.083	0.7	[]	Homo sapiens			leukocyte cell-cell adhesion	cholesterol homeostasis, chylomicron assembly, chylomicron remodeling, high-density lipoprotein particle assembly, high-density lipoprotein particle remodeling, negative regulation of plasma lipoprotein particle oxidation, positive regulation of cholesterol esterification, positive regulation of fatty acid biosynthetic process, positive regulation of lipid biosynthetic process, positive regulatio…																			amyloid fibril formation, chylomicron assembly, chylomicron remodeling, high-density lipoprotein particle assembly, high-density lipoprotein particle remodeling, hydrogen peroxide catabolic process, phosphatidylcholine metabolic process, removal of superoxide radicals, retinoid metabolic process, very-low-density lipoprotein particle remodeling		removal of superoxide radicals
206	TRUE	Empty	Apolipoprotein C-III OS=Homo sapiens OX=9606 GN=APOC3 PE=1 SV=1	B0YIW2 (+1)	APOC3	13 kDa		0.6	0.7	[]	unknown
207	TRUE	Empty	Insulin-like growth factor II OS=Homo sapiens OX=9606 GN=IGF2 PE=1 SV=1	P01344	IGF2	20 kDa		0.15	0.7	[]	Homo sapiens				insulin receptor signaling pathway, insulin receptor signaling pathway via phosphatidylinositol 3-kinase, negative regulation of muscle cell differentiation, negative regulation of transcription from RNA polymerase II promoter, positive regulation of MAPK cascade, positive regulation of activated T cell proliferation, positive regulation of cell division, positive regulation of cell proliferation…										insulin receptor signaling pathway via phosphatidylinositol 3-kinase						spongiotrophoblast cell proliferation			cellular protein metabolic process, insulin receptor signaling pathway via phosphatidylinositol 3-kinase, osteoblast differentiation, platelet degranulation, regulation of gene expression by genetic imprinting, striated muscle cell differentiation		insulin receptor signaling pathway via phosphatidylinositol 3-kinase											animal organ morphogenesis, embryonic placenta development, embryonic placenta morphogenesis, exocrine pancreas development, in utero embryonic development, osteoblast differentiation, skeletal system development, spongiotrophoblast cell proliferation, striated muscle cell differentiation
208	TRUE	Orange	Coagulation factor XIII B chain OS=Homo sapiens OX=9606 GN=F13B PE=1 SV=3	P05160	F13B	76 kDa		0.31	0.7	[]	Homo sapiens				blood coagulation
209	TRUE	Empty	Immunoglobulin lambda constant 2 OS=Homo sapiens OX=9606 GN=IGLC2 PE=1 SV=1	P0DOY2 (+1)	IGLC2	11 kDa		0.27	0.7	[]	Homo sapiens				B cell receptor signaling pathway, Fc-epsilon receptor signaling pathway, Fc-gamma receptor signaling pathway involved in phagocytosis, complement activation, classical pathway, negative regulation of inflammatory response to antigenic stimulus, positive regulation of B cell activation, regulation of complement activation, regulation of immune response										B cell receptor signaling pathway, Fc-epsilon receptor signaling pathway, Fc-gamma receptor signaling pathway involved in phagocytosis									B cell receptor signaling pathway, Fc-epsilon receptor signaling pathway, Fc-gamma receptor signaling pathway involved in phagocytosis, leukocyte migration, peptide cross-linking, phagocytosis, engulfment, phagocytosis, recognition		B cell receptor signaling pathway, Fc-epsilon receptor signaling pathway, Fc-gamma receptor signaling pathway involved in phagocytosis
210	TRUE	Empty	Plastin-2 OS=Homo sapiens OX=9606 GN=LCP1 PE=1 SV=6	P13796	LCP1	70 kDa		0.65	0.7	[]	Homo sapiens				interleukin-12-mediated signaling pathway, positive regulation of podosome assembly, protein kinase A signaling, regulation of intracellular protein transport										interleukin-12-mediated signaling pathway, protein kinase A signaling									T cell activation involved in immune response, actin crosslink formation, actin filament bundle assembly, actin filament network formation, cell migration, cortical actin cytoskeleton organization, extracellular matrix disassembly, interleukin-12-mediated signaling pathway, protein kinase A signaling		interleukin-12-mediated signaling pathway, protein kinase A signaling											animal organ regeneration
211	TRUE	Empty	Cluster of Apolipoprotein B-100 OS=Homo sapiens OX=9606 GN=APOB PE=1 SV=2 (P04114)	P04114 [2]	APOB	516 kDa	TRUE	0.16	0.7	[]	Homo sapiens				cholesterol homeostasis, chylomicron assembly, chylomicron remnant clearance, chylomicron remodeling, low-density lipoprotein particle clearance, low-density lipoprotein particle remodeling, positive regulation of cholesterol storage, positive regulation of gene expression, positive regulation of macrophage derived foam cell differentiation, regulation of cholesterol biosynthetic process, toll-li…										toll-like receptor signaling pathway									cellular response to prostaglandin stimulus, cellular response to tumor necrosis factor, chylomicron assembly, chylomicron remodeling, flagellated sperm motility, leukocyte migration, lipoprotein biosynthetic process, low-density lipoprotein particle remodeling, membrane organization, post-translational protein modification, response to virus, retinoid metabolic process, toll-like receptor signal…		cellular response to prostaglandin stimulus, cellular response to tumor necrosis factor, toll-like receptor signaling pathway											artery morphogenesis, in utero embryonic development, nervous system development, post-embryonic development
211.1	TRUE	Empty	Apolipoprotein B-100 OS=Homo sapiens OX=9606 GN=APOB PE=1 SV=2	P04114	APOB	516 kDa	TRUE	0.16	0.6	[]	Homo sapiens				cholesterol homeostasis, chylomicron assembly, chylomicron remnant clearance, chylomicron remodeling, low-density lipoprotein particle clearance, low-density lipoprotein particle remodeling, positive regulation of cholesterol storage, positive regulation of gene expression, positive regulation of macrophage derived foam cell differentiation, regulation of cholesterol biosynthetic process, toll-li…										toll-like receptor signaling pathway									cellular response to prostaglandin stimulus, cellular response to tumor necrosis factor, chylomicron assembly, chylomicron remodeling, flagellated sperm motility, leukocyte migration, lipoprotein biosynthetic process, low-density lipoprotein particle remodeling, membrane organization, post-translational protein modification, response to virus, retinoid metabolic process, toll-like receptor signal…		cellular response to prostaglandin stimulus, cellular response to tumor necrosis factor, toll-like receptor signaling pathway											artery morphogenesis, in utero embryonic development, nervous system development, post-embryonic development
211.2	TRUE	Empty	CON__ENSEMBL:ENSBTAP00000032840	CON__ENSEMBL:ENSBTAP00000032840		?	TRUE	0.37	0	[]	unknown
212	TRUE	Empty	Insulin-like growth factor-binding protein 3 OS=Homo sapiens OX=9606 GN=IGFBP3 PE=1 SV=1	A6XND0 (+2)	IGFBP3	30 kDa		0.045	0.6	DepletedAutologousSerum low, DepletedWholeBlood high	unknown
213	TRUE	Empty	Fetuin-B OS=Homo sapiens OX=9606 GN=FETUB PE=1 SV=2	Q9UGM5	FETUB	42 kDa		0.61	0.6	[]	Homo sapiens				negative regulation of endopeptidase activity																			binding of sperm to zona pellucida
214	TRUE	Empty	Carboxypeptidase B2 OS=Homo sapiens OX=9606 GN=CPB2 PE=1 SV=2	Q96IY4	CPB2	48 kDa		0.32	0.6	[]	Homo sapiens				blood coagulation, cellular response to glucose stimulus, fibrinolysis, negative regulation of fibrinolysis, negative regulation of hepatocyte proliferation, negative regulation of plasminogen activation, positive regulation of extracellular matrix constituent secretion, regulation of complement activation																			cellular response to glucose stimulus		cellular response to glucose stimulus											liver regeneration
215	TRUE	Empty	Peptidase inhibitor 16 OS=Homo sapiens OX=9606 GN=PI16 PE=1 SV=1	Q6UXB8	PI16	49 kDa		0.43	0.6	[]	Homo sapiens				negative regulation of cell growth involved in cardiac muscle cell development, negative regulation of peptidase activity
216	TRUE	Empty	Heparin cofactor 2 OS=Homo sapiens OX=9606 GN=SERPIND1 PE=1 SV=3	P05546	SERPIND1	57 kDa		0.0069	0.6	DepletedAutologousSerum low, DepletedWholeBlood high	Homo sapiens				blood coagulation, negative regulation of endopeptidase activity																			cellular protein metabolic process, post-translational protein modification
217	TRUE	Empty	Insulin-like growth factor-binding protein complex acid labile subunit OS=Homo sapiens OX=9606 GN=IGFALS PE=1 SV=1	P35858	IGFALS	66 kDa		0.11	0.6	[]	Homo sapiens			cell adhesion	signal transduction										signal transduction									cellular protein metabolic process, signal transduction		signal transduction
218	TRUE	Empty	Vasorin OS=Homo sapiens OX=9606 GN=VASN PE=1 SV=1	Q6EMK4	VASN	72 kDa		0.42	0.6	[]	Homo sapiens				negative regulation of epithelial to mesenchymal transition, negative regulation of transforming growth factor beta receptor signaling pathway																			cellular response to hypoxia		cellular response to hypoxia
219	TRUE	Empty	Cluster of SAA2-SAA4 readthrough OS=Homo sapiens OX=9606 GN=SAA2-SAA4 PE=3 SV=1 (A0A096LPE2)	A0A096LPE2 [3]	SAA2-SAA4	23 kDa	TRUE	0.045	0.6	DepletedAutologousSerum low, DepletedWholeBlood high	unknown				G-protein coupled receptor signaling pathway, activation of MAPK activity, cytokine-mediated signaling pathway, negative regulation of inflammatory response, platelet activation, positive regulation of cell adhesion, positive regulation of cytosolic calcium ion concentration, positive regulation of interleukin-1 production, regulation of protein secretion										G-protein coupled receptor signaling pathway, cytokine-mediated signaling pathway									G-protein coupled receptor signaling pathway, amyloid fibril formation, cytokine-mediated signaling pathway, lymphocyte chemotaxis, macrophage chemotaxis, neutrophil chemotaxis, platelet activation, positive regulation of cytosolic calcium ion concentration		G-protein coupled receptor signaling pathway, cytokine-mediated signaling pathway, lymphocyte chemotaxis, macrophage chemotaxis, neutrophil chemotaxis
219.1	TRUE	Empty	Serum amyloid A-1 protein OS=Homo sapiens OX=9606 GN=SAA1 PE=1 SV=1	P0DJI8	SAA1	14 kDa	TRUE	0.49	1.8	[]	Homo sapiens				G-protein coupled receptor signaling pathway, activation of MAPK activity, cytokine-mediated signaling pathway, negative regulation of inflammatory response, platelet activation, positive regulation of cell adhesion, positive regulation of cytosolic calcium ion concentration, positive regulation of interleukin-1 production, regulation of protein secretion										G-protein coupled receptor signaling pathway, cytokine-mediated signaling pathway									G-protein coupled receptor signaling pathway, amyloid fibril formation, cytokine-mediated signaling pathway, lymphocyte chemotaxis, macrophage chemotaxis, neutrophil chemotaxis, platelet activation, positive regulation of cytosolic calcium ion concentration		G-protein coupled receptor signaling pathway, cytokine-mediated signaling pathway, lymphocyte chemotaxis, macrophage chemotaxis, neutrophil chemotaxis
219.2	TRUE	Empty	Serum amyloid A-2 protein OS=Homo sapiens OX=9606 GN=SAA2 PE=1 SV=1	P0DJI9	SAA2	14 kDa	TRUE	0.72	0.7	[]	unknown
219.3	TRUE	Empty	SAA2-SAA4 readthrough OS=Homo sapiens OX=9606 GN=SAA2-SAA4 PE=3 SV=1	A0A096LPE2	SAA2-SAA4	23 kDa	TRUE	0.11	0.6	[]	unknown
220	TRUE	Empty	Extracellular matrix protein 1 OS=Homo sapiens OX=9606 GN=ECM1 PE=1 SV=2	Q16610	ECM1	61 kDa		0.11	0.6	[]	Homo sapiens				negative regulation of bone mineralization, negative regulation of cytokine-mediated signaling pathway, negative regulation of peptidase activity, positive regulation of I-kappaB kinase/NF-kappaB signaling, positive regulation of angiogenesis, positive regulation of endothelial cell proliferation, regulation of T cell migration, regulation of bone mineralization, regulation of transcription from …						endochondral bone growth				signal transduction									chondrocyte development, platelet degranulation, signal transduction		signal transduction			chondrocyte development								angiogenesis, biomineral tissue development, chondrocyte development, endochondral bone growth
221	TRUE	Empty	Vitamin K-dependent protein C OS=Homo sapiens OX=9606 GN=PROC PE=1 SV=1	E7END6 (+1)	PROC	55 kDa		0.31	0.6	[]	unknown
222	TRUE	Empty	Vitamin K-dependent protein Z OS=Homo sapiens OX=9606 GN=PROZ PE=1 SV=2	P22891	PROZ	45 kDa		0.46	0.6	[]	Homo sapiens				blood coagulation
223	TRUE	Empty	Cholinesterase OS=Homo sapiens OX=9606 GN=BCHE PE=1 SV=1	P06276	BCHE	68 kDa		0.0012	0.6	DepletedAutologousSerum low, DepletedWholeBlood high	Homo sapiens				negative regulation of cell proliferation, negative regulation of synaptic transmission																			cocaine metabolic process, neuroblast differentiation													neuroblast differentiation
224	TRUE	Empty	Alpha-2-antiplasmin OS=Homo sapiens OX=9606 GN=SERPINF2 PE=1 SV=3	P08697	SERPINF2	55 kDa		0.077	0.6	[]	Homo sapiens				fibrinolysis, negative regulation of endopeptidase activity, negative regulation of fibrinolysis, negative regulation of plasminogen activation, positive regulation of ERK1 and ERK2 cascade, positive regulation of JNK cascade, positive regulation of cell differentiation, positive regulation of cell-cell adhesion mediated by cadherin, positive regulation of collagen biosynthetic process, positive …																			collagen fibril organization, platelet degranulation										regulation of blood vessel diameter by renin-angiotensin			blood vessel morphogenesis
225	TRUE	Empty	Cluster of Fibulin-1 OS=Homo sapiens OX=9606 GN=FBLN1 PE=1 SV=4 (P23142)	P23142 [2]	FBLN1	77 kDa	TRUE	0.089	0.6	[]	Homo sapiens				blood coagulation, fibrin clot formation, negative regulation of ERK1 and ERK2 cascade, negative regulation of cell adhesion, negative regulation of cell motility, negative regulation of stem cell proliferation, negative regulation of substrate adhesion-dependent cell spreading, negative regulation of transformation of host cell by virus, negative regulation of transforming growth factor beta pro…			blood coagulation, fibrin clot formation																extracellular matrix organization, viral process
225.1	TRUE	Empty	Fibulin-1 OS=Homo sapiens OX=9606 GN=FBLN1 PE=1 SV=1	B1AHL2	FBLN1	78 kDa	TRUE	0.076	0.6	[]	unknown
225.2	TRUE	Empty	Fibulin-1 OS=Homo sapiens OX=9606 GN=FBLN1 PE=1 SV=4	P23142	FBLN1	77 kDa	TRUE	0.082	0.5	[]	Homo sapiens				blood coagulation, fibrin clot formation, negative regulation of ERK1 and ERK2 cascade, negative regulation of cell adhesion, negative regulation of cell motility, negative regulation of stem cell proliferation, negative regulation of substrate adhesion-dependent cell spreading, negative regulation of transformation of host cell by virus, negative regulation of transforming growth factor beta pro…			blood coagulation, fibrin clot formation																extracellular matrix organization, viral process
226	TRUE	Empty	von Willebrand factor OS=Homo sapiens OX=9606 GN=VWF PE=1 SV=4	P04275	VWF	309 kDa		0.25	0.6	[]	Homo sapiens			cell-substrate adhesion	blood coagulation, intrinsic pathway, hemostasis, platelet activation			blood coagulation, intrinsic pathway	blood coagulation, intrinsic pathway															extracellular matrix organization, platelet activation, platelet degranulation
227	TRUE	Empty	Zinc-alpha-2-glycoprotein OS=Homo sapiens OX=9606 GN=AZGP1 PE=1 SV=2	P25311	AZGP1	34 kDa		0.23	0.6	[]	Homo sapiens			cell adhesion	negative regulation of cell proliferation, retina homeostasis
228	TRUE	Empty	Hyaluronan-binding protein 2 OS=Homo sapiens OX=9606 GN=HABP2 PE=1 SV=1	Q14520	HABP2	63 kDa		0.11	0.6	[]	Homo sapiens			cell adhesion
229	TRUE	Empty	Serum amyloid P-component OS=Homo sapiens OX=9606 GN=APCS PE=1 SV=2	P02743	APCS	25 kDa		0.0055	0.6	DepletedAutologousSerum low, DepletedWholeBlood high	Homo sapiens				complement activation, classical pathway, negative regulation by host of viral exo-alpha-sialidase activity, negative regulation by host of viral glycoprotein metabolic process, negative regulation of acute inflammatory response, negative regulation of exo-alpha-sialidase activity, negative regulation of glycoprotein metabolic process, negative regulation of monocyte differentiation, negative reg…																			amyloid fibril formation, chaperone-mediated protein complex assembly, protein folding
230	TRUE	Empty	Cartilage acidic protein 1 OS=Homo sapiens OX=9606 GN=CRTAC1 PE=1 SV=1	A0A0C4DFP6 (+2)	CRTAC1	70 kDa		0.5	0.6	[]	unknown
231	TRUE	Empty	Interleukin-1 receptor accessory protein OS=Homo sapiens OX=9606 GN=IL1RAP PE=1 SV=2	Q9NPH3	IL1RAP	65 kDa		0.59	0.6	[]	Homo sapiens			synaptic membrane adhesion	interleukin-1-mediated signaling pathway, interleukin-33-mediated signaling pathway, positive regulation of NF-kappaB transcription factor activity, positive regulation of interleukin-13 production, positive regulation of interleukin-4 production, positive regulation of interleukin-5 production, positive regulation of interleukin-6 production, positive regulation of synapse assembly, regulation o…										interleukin-1-mediated signaling pathway, interleukin-33-mediated signaling pathway, trans-synaptic signaling by trans-synaptic complex									interleukin-1-mediated signaling pathway, interleukin-33-mediated signaling pathway, macromolecular complex assembly, synaptic membrane adhesion, trans-synaptic signaling by trans-synaptic complex		cytokine-mediated signaling pathway, interleukin-1-mediated signaling pathway, interleukin-33-mediated signaling pathway
232	TRUE	Orange	Coagulation factor XI OS=Homo sapiens OX=9606 GN=F11 PE=1 SV=1	P03951	F11	70 kDa	TRUE	0.18	0.5	[]	Homo sapiens				blood coagulation, intrinsic pathway, positive regulation of fibrinolysis			blood coagulation, intrinsic pathway	blood coagulation, intrinsic pathway
233	TRUE	Orange	Prothrombin OS=Homo sapiens OX=9606 GN=F2 PE=1 SV=2	P00734	F2	70 kDa		0.011	0.5	DepletedAutologousSerum low, DepletedWholeBlood high	Homo sapiens				G-protein coupled receptor signaling pathway, blood coagulation, intrinsic pathway, cell surface receptor signaling pathway, cytolysis by host of symbiont cells, fibrinolysis, negative regulation of astrocyte differentiation, negative regulation of cytokine production involved in inflammatory response, negative regulation of fibrinolysis, negative regulation of platelet activation, negative regul…			blood coagulation, intrinsic pathway	blood coagulation, intrinsic pathway						G-protein coupled receptor signaling pathway, cell surface receptor signaling pathway					cytolysis by host of symbiont cells, neutrophil mediated killing of gram-negative bacterium				G-protein coupled receptor signaling pathway, cell surface receptor signaling pathway, cellular protein metabolic process, cytolysis by host of symbiont cells, leukocyte migration, negative regulation of astrocyte differentiation, platelet activation, regulation of cytosolic calcium ion concentration		G-protein coupled receptor signaling pathway, cell surface receptor signaling pathway											multicellular organism development, negative regulation of astrocyte differentiation
234	TRUE	Empty	Ficolin-2 OS=Homo sapiens OX=9606 GN=FCN2 PE=1 SV=2	Q15485	FCN2	34 kDa		0.33	0.5	[]	Homo sapiens				complement activation, lectin pathway																			recognition of apoptotic cell
235	TRUE	Empty	CD5 antigen-like OS=Homo sapiens OX=9606 GN=CD5L PE=1 SV=1	O43866	CD5L	38 kDa		0.21	0.5	[]	Homo sapiens				positive regulation of complement-dependent cytotoxicity, regulation of complement activation																			apoptotic process
236	TRUE	Empty	Glycoprotein Ib (Platelet), alpha polypeptide OS=Homo sapiens OX=9606 GN=GP1BA PE=1 SV=1	A0A0C4DGZ8 (+1)	GP1BA	69 kDa		0.25	0.5	[]	unknown
237	TRUE	Empty	Alpha-1-antichymotrypsin OS=Homo sapiens OX=9606 GN=SERPINA3 PE=1 SV=2	P01011	SERPINA3	48 kDa		0.056	0.5	[]	Homo sapiens				maintenance of gastrointestinal epithelium, negative regulation of endopeptidase activity, regulation of lipid metabolic process																			neutrophil degranulation, platelet degranulation
238	TRUE	Empty	Sex hormone-binding globulin OS=Homo sapiens OX=9606 GN=SHBG PE=1 SV=1	I3L145 (+1)	SHBG	37 kDa		0.45	0.5	[]	unknown
239	TRUE	Orange	Coagulation factor XIII A chain OS=Homo sapiens OX=9606 GN=F13A1 PE=1 SV=4	P00488	F13A1	83 kDa		0.026	0.5	DepletedAutologousSerum low, DepletedWholeBlood high	Homo sapiens				blood coagulation, fibrin clot formation, cytokine-mediated signaling pathway			blood coagulation, fibrin clot formation							cytokine-mediated signaling pathway									cytokine-mediated signaling pathway, peptide cross-linking, platelet degranulation		cytokine-mediated signaling pathway
240	TRUE	Empty	Cartilage oligomeric matrix protein OS=Homo sapiens OX=9606 GN=COMP PE=1 SV=1	G3XAP6 (+1)	COMP	80 kDa		0.2	0.5	[]	unknown
241	TRUE	Empty	Transferrin receptor protein 1 OS=Homo sapiens OX=9606 GN=TFRC PE=1 SV=1	G3V0E5 (+1)	TFRC	76 kDa		0.16	0.5	[]	unknown
242	TRUE	Empty	Trypsin-1 OS=Homo sapiens OX=9606 GN=PRSS1 PE=1 SV=1	E7EQ64 (+3)	PRSS1	28 kDa		0.51	0.5	[]	unknown
243	TRUE	Empty	Complement C1q subcomponent subunit C OS=Homo sapiens OX=9606 GN=C1QC PE=1 SV=3	P02747	C1QC	26 kDa		0.16	0.5	[]	Homo sapiens				complement activation, classical pathway, negative regulation of granulocyte differentiation, negative regulation of macrophage differentiation, regulation of complement activation																			synapse disassembly
244	TRUE	Empty	CON__P02769	CON__P02769		?	TRUE	0.25	0.5	[]	unknown
245	TRUE	Empty	Ras-related protein Rap-1b OS=Homo sapiens OX=9606 GN=RAP1B PE=1 SV=1	P61224	RAP1B	21 kDa		0.6	0.4	[]	Homo sapiens				Rap protein signal transduction, interleukin-12-mediated signaling pathway, negative regulation of synaptic vesicle exocytosis, positive regulation of ERK1 and ERK2 cascade, positive regulation of integrin activation, regulation of cell junction assembly, regulation of establishment of cell polarity										Rap protein signal transduction, interleukin-12-mediated signaling pathway						cell proliferation			Rap protein signal transduction, cellular response to cAMP, cellular response to drug, cellular response to gonadotropin-releasing hormone, establishment of endothelial barrier, interleukin-12-mediated signaling pathway, neutrophil degranulation		Rap protein signal transduction, cellular response to cAMP, cellular response to drug, cellular response to gonadotropin-releasing hormone, interleukin-12-mediated signaling pathway											establishment of endothelial barrier
246	TRUE	Empty	Beta-parvin OS=Homo sapiens OX=9606 GN=PARVB PE=1 SV=1	A0A087WZB5 (+1)	PARVB	33 kDa		0.62	0.4	[]	unknown
247	TRUE	Empty	Alpha-1-antitrypsin OS=Homo sapiens OX=9606 GN=SERPINA1 PE=1 SV=3	P01009	SERPINA1	47 kDa		0.066	0.4	[]	Homo sapiens				blood coagulation, negative regulation of endopeptidase activity																			COPII vesicle coating, neutrophil degranulation, platelet degranulation, post-translational protein modification
248	TRUE	Orange	Antithrombin-III OS=Homo sapiens OX=9606 GN=SERPINC1 PE=1 SV=1	P01008	SERPINC1	53 kDa		0.18	0.4	[]	Homo sapiens				blood coagulation, lactation, negative regulation of endopeptidase activity, regulation of blood coagulation, intrinsic pathway																			cellular protein metabolic process, post-translational protein modification													lactation
249	TRUE	Empty	Dopamine beta-hydroxylase OS=Homo sapiens OX=9606 GN=DBH PE=1 SV=3	P09172	DBH	69 kDa		0.17	0.4	[]	Homo sapiens				glucose homeostasis, homoiothermy, octopamine biosynthetic process, positive regulation of vasoconstriction, regulation of cell proliferation, regulation of extrinsic apoptotic signaling pathway										chemical synaptic transmission									catecholamine biosynthetic process, chemical synaptic transmission, dopamine catabolic process, leukocyte migration, norepinephrine biosynthetic process, octopamine biosynthetic process										positive regulation of vasoconstriction
250	TRUE	Empty	Prenylcysteine oxidase 1 OS=Homo sapiens OX=9606 GN=PCYOX1 PE=1 SV=3	Q9UHG3	PCYOX1	57 kDa		0.18	0.4	[]	Homo sapiens																							prenylated protein catabolic process, prenylcysteine catabolic process
251	TRUE	Empty	EGF-containing fibulin-like extracellular matrix protein 1 OS=Homo sapiens OX=9606 GN=EFEMP1 PE=1 SV=2	Q12805	EFEMP1	55 kDa		0.028	0.3	DepletedAutologousSerum low, DepletedWholeBlood high	Homo sapiens				epidermal growth factor receptor signaling pathway, negative regulation of chondrocyte differentiation, regulation of transcription, DNA-templated										epidermal growth factor receptor signaling pathway									epidermal growth factor receptor signaling pathway, peptidyl-tyrosine phosphorylation		epidermal growth factor receptor signaling pathway											camera-type eye development, embryonic eye morphogenesis, post-embryonic eye morphogenesis
252	TRUE	Empty	Protein BHLHb9 OS=Homo sapiens OX=9606 GN=BHLHB9 PE=1 SV=1	Q6PI77	BHLHB9	60 kDa		0.56	0.3	[]	Homo sapiens				negative regulation of neuron apoptotic process, positive regulation of dendritic spine morphogenesis, positive regulation of neurogenesis, positive regulation of synapse assembly																			positive regulation of dendritic spine morphogenesis, positive regulation of neurogenesis													positive regulation of dendritic spine morphogenesis, positive regulation of neurogenesis
253	TRUE	Empty	Mannan-binding lectin serine protease 2 OS=Homo sapiens OX=9606 GN=MASP2 PE=1 SV=4	O00187	MASP2	76 kDa		0.099	0.3	[]	Homo sapiens				complement activation, classical pathway, complement activation, lectin pathway
254	TRUE	Empty	Cystatin-C OS=Homo sapiens OX=9606 GN=CST3 PE=1 SV=1	P01034	CST3	16 kDa		0.14	0.3	[]	Homo sapiens				negative regulation of blood vessel remodeling, negative regulation of collagen catabolic process, negative regulation of elastin catabolic process, negative regulation of extracellular matrix disassembly, negative regulation of peptidase activity																			amyloid fibril formation, neutrophil degranulation, post-translational protein modification, supramolecular fiber organization
255	TRUE	Empty	Keratin, type I cytoskeletal 9 OS=Homo sapiens OX=9606 GN=KRT9 PE=1 SV=3	P35527 (+1)	KRT9	62 kDa		0.089	0.3	[]	Homo sapiens																							cornification, intermediate filament organization, keratinization													cornification, epidermis development, keratinization, skin development
256	TRUE	Empty	Hepatocyte growth factor-like protein OS=Homo sapiens OX=9606 GN=MST1 PE=1 SV=1	G3XAK1 (+1)	MST1	82 kDa		0.035	0.3	DepletedAutologousSerum low, DepletedWholeBlood high	unknown
257	TRUE	Empty	Coiled-coil domain-containing protein 150 OS=Homo sapiens OX=9606 GN=CCDC150 PE=1 SV=2	Q8NCX0	CCDC150	129 kDa		0.25	0.3	[]	Homo sapiens
258	TRUE	Empty	Phospholipid transfer protein OS=Homo sapiens OX=9606 GN=PLTP PE=1 SV=1	P55058	PLTP	55 kDa		0.073	0.3	[]	Homo sapiens				high-density lipoprotein particle remodeling, intracellular receptor signaling pathway, positive regulation of cholesterol efflux										intracellular receptor signaling pathway									flagellated sperm motility, high-density lipoprotein particle remodeling, intracellular receptor signaling pathway, vitamin E biosynthetic process		intracellular receptor signaling pathway
259	TRUE	Empty	Transforming growth factor-beta-induced protein ig-h3 OS=Homo sapiens OX=9606 GN=TGFBI PE=1 SV=1	Q15582	TGFBI	75 kDa		0.27	0.3	[]	Homo sapiens			cell adhesion	negative regulation of cell adhesion																cell proliferation			amyloid fibril formation, chondrocyte differentiation, extracellular matrix organization					chondrocyte differentiation								angiogenesis, chondrocyte differentiation
260	TRUE	Empty	Sulfhydryl oxidase 1 OS=Homo sapiens OX=9606 GN=QSOX1 PE=1 SV=3	O00391	QSOX1	83 kDa		0.079	0.2	[]	Homo sapiens				negative regulation of macroautophagy																			cellular protein metabolic process, extracellular matrix assembly, neutrophil degranulation, platelet degranulation, post-translational protein modification, protein folding
261	TRUE	Empty	Beta-2-microglobulin OS=Homo sapiens OX=9606 GN=B2M PE=1 SV=1	P61769	B2M	14 kDa		0.062	0.2	[]	Homo sapiens				interferon-gamma-mediated signaling pathway, iron ion homeostasis, modulation by symbiont of host defense response, modulation of age-related behavioral decline, negative regulation of epithelial cell proliferation, negative regulation of forebrain neuron differentiation, negative regulation of neurogenesis, negative regulation of neuron projection development, negative regulation of receptor bin…										interferon-gamma-mediated signaling pathway									T cell differentiation in thymus, amyloid fibril formation, cellular response to iron(III) ion, cellular response to lipopolysaccharide, cellular response to nicotine, interferon-gamma-mediated signaling pathway, negative regulation of forebrain neuron differentiation, negative regulation of neurogenesis, negative regulation of neuron projection development, neutrophil degranulation, protein homo…		cellular response to iron(III) ion, cellular response to lipopolysaccharide, cellular response to nicotine, interferon-gamma-mediated signaling pathway											T cell differentiation in thymus, modulation of age-related behavioral decline, negative regulation of forebrain neuron differentiation, negative regulation of neurogenesis, negative regulation of neuron projection development
262	TRUE	Empty	Lysosome-associated membrane glycoprotein 2 OS=Homo sapiens OX=9606 GN=LAMP2 PE=1 SV=2	P13473	LAMP2	45 kDa		0.038	0.2	DepletedAutologousSerum low, DepletedWholeBlood high	Homo sapiens				muscle cell cellular homeostasis, negative regulation of protein complex assembly, protein stabilization										cellular response to starvation									autophagosome maturation, cellular response to starvation, chaperone-mediated autophagy, lysosomal protein catabolic process, muscle cell cellular homeostasis, neutrophil degranulation, platelet degranulation, protein targeting to lysosome involved in chaperone-mediated autophagy	cellular response to starvation	cellular response to starvation
263	TRUE	Empty	Kallistatin OS=Homo sapiens OX=9606 GN=SERPINA4 PE=1 SV=3	P29622	SERPINA4	49 kDa		0.018	0.2	DepletedAutologousSerum low, DepletedWholeBlood high	Homo sapiens				negative regulation of endopeptidase activity																			platelet degranulation
264	TRUE	Empty	Gamma-glutamyl hydrolase OS=Homo sapiens OX=9606 GN=GGH PE=1 SV=2	Q92820	GGH	36 kDa		0.22	0.2	[]	Homo sapiens																							neutrophil degranulation, poly-gamma-glutamate metabolic process, tetrahydrofolylpolyglutamate metabolic process
265	TRUE	Empty	Thyroxine-binding globulin OS=Homo sapiens OX=9606 GN=SERPINA7 PE=1 SV=2	P05543	SERPINA7	46 kDa		0.12	0.2	[]	Homo sapiens				negative regulation of endopeptidase activity, thyroid hormone transport
266	TRUE	Empty	Caveolae-associated protein 2 OS=Homo sapiens OX=9606 GN=CAVIN2 PE=1 SV=3	O95810	CAVIN2	47 kDa		0.46	0.2	[]	Homo sapiens																							plasma membrane tubulation
267	TRUE	Empty	L-selectin OS=Homo sapiens OX=9606 GN=SELL PE=1 SV=2	P14151	SELL	42 kDa		0.046	0.1	DepletedAutologousSerum low, DepletedWholeBlood high	Homo sapiens			calcium-dependent cell-cell adhesion via plasma membrane cell adhesion molecules, leukocyte tethering or rolling	regulation of immune response																			leukocyte tethering or rolling, neutrophil degranulation
268	TRUE	Empty	Plexin domain-containing protein 2 OS=Homo sapiens OX=9606 GN=PLXDC2 PE=1 SV=1	Q6UX71	PLXDC2	60 kDa		0.37	2e-07	[]	Homo sapiens
269	TRUE	Empty	Tenascin-X OS=Homo sapiens OX=9606 GN=TNXB PE=1 SV=1	A0A087X0I0 (+10)	TNXB	213 kDa		0.12	1e-07	[]	unknown
270	TRUE	Empty	C-reactive protein OS=Homo sapiens OX=9606 GN=CRP PE=1 SV=1	P02741	CRP	25 kDa		0.13	9e-08	[]	Homo sapiens				complement activation, classical pathway, negative regulation by host of viral process, negative regulation of lipid storage, negative regulation of macrophage derived foam cell differentiation, negative regulation of mononuclear cell proliferation, positive regulation of gene expression, positive regulation of superoxide anion generation, regulation of interleukin-8 production, vasoconstriction																													vasoconstriction
271	TRUE	Empty	IgGFc-binding protein OS=Homo sapiens OX=9606 GN=FCGBP PE=1 SV=3	A0A087WXI2 (+1)	FCGBP	445 kDa		0.00035	6e-08	DepletedAutologousSerum low, DepletedWholeBlood high	unknown
272	TRUE	Empty	Fibrinogen beta chain OS=Homo sapiens OX=9606 GN=FGB PE=1 SV=2	P02675	FGB	56 kDa		0.00031	1e-08	DepletedAutologousSerum low, DepletedWholeBlood high	Homo sapiens			cell-matrix adhesion, platelet aggregation	blood coagulation, fibrin clot formation, fibrinolysis, negative regulation of endothelial cell apoptotic process, negative regulation of extrinsic apoptotic signaling pathway via death domain receptors, platelet aggregation, positive regulation of ERK1 and ERK2 cascade, positive regulation of exocytosis, positive regulation of heterotypic cell-cell adhesion, positive regulation of peptide hormon…			blood coagulation, fibrin clot formation							toll-like receptor signaling pathway									cellular macromolecular complex assembly, cellular response to interleukin-1, cellular response to leptin stimulus, extracellular matrix organization, platelet aggregation, platelet degranulation, protein polymerization, toll-like receptor signaling pathway		cellular response to interleukin-1, cellular response to leptin stimulus, toll-like receptor signaling pathway								positive regulation of vasoconstriction
273	TRUE	Empty	Fibrinogen gamma chain OS=Homo sapiens OX=9606 GN=FGG PE=1 SV=1	C9JC84 (+2)	FGG	52 kDa		< 0.00010	1e-08	DepletedAutologousSerum low, DepletedWholeBlood high	unknown
274	TRUE	Empty	Mannose-binding protein C OS=Homo sapiens OX=9606 GN=MBL2 PE=1 SV=2	P11226	MBL2	26 kDa		0.06	0	[]	Homo sapiens				complement activation, complement activation, classical pathway, complement activation, lectin pathway, negative regulation of viral process
275	TRUE	Empty	Plasma serine protease inhibitor OS=Homo sapiens OX=9606 GN=SERPINA5 PE=1 SV=3	P05154	SERPINA5	46 kDa		0.00075	0	DepletedAutologousSerum low, DepletedWholeBlood high	Homo sapiens				blood coagulation, negative regulation of endopeptidase activity, negative regulation of hydrolase activity																			fusion of sperm to egg plasma membrane													seminal vesicle development
276	TRUE	Empty	Cluster of Keratin, type II cytoskeletal 1 OS=Homo sapiens OX=9606 GN=KRT1 PE=1 SV=6 (P04264)	P04264 [4]	KRT1	66 kDa	TRUE	0.034	0	DepletedAutologousSerum low, DepletedWholeBlood high	Homo sapiens				complement activation, lectin pathway, establishment of skin barrier, fibrinolysis, negative regulation of inflammatory response, positive regulation of epidermis development, regulation of angiogenesis, retina homeostasis																keratinocyte proliferation			cornification, intermediate filament organization, keratinization, keratinocyte activation, keratinocyte development, keratinocyte migration, neutrophil degranulation, peptide cross-linking, protein heterotetramerization													cornification, epidermis development, establishment of skin barrier, keratinization, keratinocyte development
276.1	TRUE	Empty	Keratin, type II cytoskeletal 1 OS=Homo sapiens OX=9606 GN=KRT1 PE=1 SV=6	P04264	KRT1	66 kDa	TRUE	0.038	0	DepletedAutologousSerum low, DepletedWholeBlood high	Homo sapiens				complement activation, lectin pathway, establishment of skin barrier, fibrinolysis, negative regulation of inflammatory response, regulation of angiogenesis, retina homeostasis																			cornification, keratinization, neutrophil degranulation, peptide cross-linking, protein heterotetramerization													cornification, establishment of skin barrier
276.2	TRUE	Empty	Keratin, type II cytoskeletal 2 epidermal OS=Homo sapiens OX=9606 GN=KRT2 PE=1 SV=2	P35908 (+2)	KRT2	65 kDa	TRUE	0.056	0	[]	Homo sapiens				positive regulation of epidermis development																keratinocyte proliferation			cornification, intermediate filament organization, keratinization, keratinocyte activation, keratinocyte development, keratinocyte migration, peptide cross-linking													cornification, epidermis development, keratinization, keratinocyte development
277	TRUE	Empty	Myosin light polypeptide 6 OS=Homo sapiens OX=9606 GN=MYL6 PE=1 SV=1	B7Z6Z4 (+5)	MYL6	27 kDa		0.37	0	[]	unknown
278	TRUE	Empty	Tubulin beta-1 chain OS=Homo sapiens OX=9606 GN=TUBB1 PE=1 SV=1	Q9H4B7	TUBB1	50 kDa		0.37	0	[]	Homo sapiens																		spindle assembly					mitotic cell cycle, spindle assembly
279	TRUE	Empty	Lymphatic vessel endothelial hyaluronic acid receptor 1 OS=Homo sapiens OX=9606 GN=LYVE1 PE=1 SV=2	Q9Y5Y7	LYVE1	35 kDa		0.016	0	DepletedAutologousSerum low, DepletedWholeBlood high	Homo sapiens			cell-matrix adhesion																																	anatomical structure morphogenesis
280	TRUE	Empty	Keratin, type I cytoskeletal 10 OS=Homo sapiens OX=9606 GN=KRT10 PE=1 SV=6	P13645 (+1)	KRT10	59 kDa		0.37	0	[]	Homo sapiens				positive regulation of epidermis development																			cornification, keratinization, keratinocyte differentiation, peptide cross-linking, protein heterotetramerization													cornification, keratinocyte differentiation
281	TRUE	Empty	Lysozyme C OS=Homo sapiens OX=9606 GN=LYZ PE=1 SV=1	P61626	LYZ	17 kDa		0.17	0	[]	Homo sapiens				killing of cells of other organism, retina homeostasis															killing of cells of other organism				amyloid fibril formation, cytolysis, neutrophil degranulation
282	TRUE	Empty	Myosin regulatory light chain 12A OS=Homo sapiens OX=9606 GN=MYL12A PE=1 SV=1	J3QRS3 (+2)	MYL12A	20 kDa		0.37	0	[]	unknown
283	TRUE	Empty	PDZ and LIM domain protein 1 OS=Homo sapiens OX=9606 GN=PDLIM1 PE=1 SV=4	O00151	PDLIM1	36 kDa		0.37	0	[]	Homo sapiens				regulation of transcription from RNA polymerase II promoter																			establishment or maintenance of actin cytoskeleton polarity, fibroblast migration, maintenance of cell polarity, stress fiber assembly													heart development, muscle structure development
284	TRUE	Empty	Serum paraoxonase/lactonase 3 OS=Homo sapiens OX=9606 GN=PON3 PE=1 SV=3	Q15166	PON3	40 kDa		0.37	0	[]	Homo sapiens				negative regulation of superoxide anion generation																			carboxylic acid catabolic process, coumarin catabolic process, lipoxygenase pathway, phenylacetate catabolic process		phenylacetate catabolic process
285	TRUE	Empty	Ras suppressor protein 1 OS=Homo sapiens OX=9606 GN=RSU1 PE=1 SV=3	Q15404	RSU1	32 kDa		0.37	0	[]	Homo sapiens				positive regulation of GTPase activity, positive regulation of cell-substrate adhesion, signal transduction										signal transduction									signal transduction		signal transduction
286	TRUE	Empty	Neural cell adhesion molecule 1 OS=Homo sapiens OX=9606 GN=NCAM1 PE=1 SV=1	A0A087WTE4 (+6)	NCAM1	84 kDa		0.18	0	[]	unknown
287	TRUE	Empty	Neuropilin-1 OS=Homo sapiens OX=9606 GN=NRP1 PE=1 SV=1	E7EX60 (+4)	NRP1	72 kDa		0.12	0	[]	unknown
288	TRUE	Empty	Pantetheinase OS=Homo sapiens OX=9606 GN=VNN1 PE=1 SV=2	O95497	VNN1	57 kDa		0.12	0	[]	Homo sapiens			cell-cell adhesion	negative regulation of oxidative stress-induced intrinsic apoptotic signaling pathway, positive regulation of T cell differentiation in thymus																			neutrophil degranulation, pantothenate metabolic process
289	TRUE	Empty	Neural cell adhesion molecule L1-like protein OS=Homo sapiens OX=9606 GN=CHL1 PE=1 SV=1	A0A087X0M8 (+1)	CHL1	131 kDa		0.37	0	[]	unknown
290	TRUE	Empty	Zyxin (Fragment) OS=Homo sapiens OX=9606 GN=ZYX PE=1 SV=1	H0Y2Y8 (+1)	ZYX	58 kDa		0.37	0	[]	unknown
291	TRUE	Empty	Protein disulfide-isomerase A3 OS=Homo sapiens OX=9606 GN=PDIA3 PE=1 SV=4	P30101	PDIA3	57 kDa		0.37	0	[]	Homo sapiens				positive regulation of extrinsic apoptotic signaling pathway																			cellular response to interleukin-7, protein folding in endoplasmic reticulum, response to endoplasmic reticulum stress		cellular response to interleukin-7, response to endoplasmic reticulum stress
292	TRUE	Empty	Integrin-linked protein kinase OS=Homo sapiens OX=9606 GN=ILK PE=1 SV=1	A0A0A0MTH3 (+1)	ILK	55 kDa		0.37	0	[]	unknown
293	TRUE	Empty	HLA class I histocompatibility antigen, C alpha chain OS=Homo sapiens OX=9606 GN=HLA-C PE=1 SV=1	A0A0G2JH50 (+56)	HLA-C	42 kDa		0.37	0	[]	unknown
294	TRUE	Empty	Tetraspanin OS=Homo sapiens OX=9606 GN=CD9 PE=1 SV=1	A0A2R8Y478 (+3)	CD9	18 kDa		0.37	0	[]	unknown
295	TRUE	Empty	Transmembrane protein 212 OS=Homo sapiens OX=9606 GN=TMEM212 PE=2 SV=2	A6NML5	TMEM212	21 kDa		0.37	0	[]	Homo sapiens
296	TRUE	Empty	Secreted phosphoprotein 2 (Fragment) OS=Homo sapiens OX=9606 GN=SPP2 PE=1 SV=1	C9J6K0 (+1)	SPP2	15 kDa		0.37	0	[]	unknown
297	TRUE	Empty	Vascular cell adhesion protein 1 OS=Homo sapiens OX=9606 GN=VCAM1 PE=1 SV=1	E9PDD2 (+1)	VCAM1	59 kDa		0.37	0	[]	unknown
298	TRUE	Empty	Osteonectin (Fragment) OS=Homo sapiens OX=9606 GN=SPARC PE=1 SV=1	F5GY03 (+1)	SPARC	17 kDa		0.37	0	[]	unknown
299	TRUE	Empty	Adipocyte plasma membrane-associated protein (Fragment) OS=Homo sapiens OX=9606 GN=APMAP PE=1 SV=1	H0Y512 (+1)	APMAP	45 kDa		0.37	0	[]	unknown
300	TRUE	Empty	Tubulin beta-4A chain OS=Homo sapiens OX=9606 GN=TUBB4A PE=1 SV=2	P04350 (+4)	TUBB4A	50 kDa		0.37	0	[]	Homo sapiens				negative regulation of microtubule polymerization, regulation of G2/M transition of mitotic cell cycle														G2/M transition of mitotic cell cycle					G2/M transition of mitotic cell cycle, ciliary basal body docking, microtubule cytoskeleton organization, mitotic cell cycle
301	TRUE	Empty	Xaa-Pro dipeptidase OS=Homo sapiens OX=9606 GN=PEPD PE=1 SV=3	P12955	PEPD	55 kDa		0.37	0	[]	Homo sapiens																							cellular amino acid metabolic process
302	TRUE	Empty	Moesin OS=Homo sapiens OX=9606 GN=MSN PE=1 SV=3	P26038	MSN	68 kDa		0.37	0	[]	Homo sapiens			T cell aggregation, leukocyte cell-cell adhesion	interleukin-12-mediated signaling pathway, positive regulation of cellular protein catabolic process, positive regulation of early endosome to late endosome transport, positive regulation of gene expression, positive regulation of podosome assembly, positive regulation of protein localization to early endosome, regulation of cell shape, regulation of cell size, regulation of lymphocyte migration,…										interleukin-12-mediated signaling pathway						T cell proliferation			T cell migration, T cell proliferation, cellular response to testosterone stimulus, establishment of endothelial barrier, establishment of epithelial cell apical/basal polarity, immunological synapse formation, interleukin-12-mediated signaling pathway, membrane to membrane docking, regulation of cell size, viral process		cellular response to testosterone stimulus, interleukin-12-mediated signaling pathway											establishment of endothelial barrier, establishment of epithelial cell apical/basal polarity, gland morphogenesis
303	TRUE	Empty	Cell surface glycoprotein MUC18 OS=Homo sapiens OX=9606 GN=MCAM PE=1 SV=2	P43121	MCAM	72 kDa		0.37	0	[]	Homo sapiens			cell adhesion	positive regulation of cell migration																																anatomical structure morphogenesis, angiogenesis, vascular wound healing
304	TRUE	Empty	LIM and senescent cell antigen-like-containing domain protein 1 OS=Homo sapiens OX=9606 GN=LIMS1 PE=1 SV=4	P48059	LIMS1	37 kDa		0.37	0	[]	Homo sapiens			cell-cell adhesion	negative regulation of transcription, DNA-templated, positive regulation of GTPase activity, positive regulation of NIK/NF-kappaB signaling, positive regulation of cell-substrate adhesion, positive regulation of focal adhesion assembly, positive regulation of gene expression, positive regulation of integrin-mediated signaling pathway, positive regulation of substrate adhesion-dependent cell sprea…										tumor necrosis factor-mediated signaling pathway									cell aging, cell junction assembly, cell-cell junction organization, cellular response to transforming growth factor beta stimulus, tumor necrosis factor-mediated signaling pathway		cellular response to transforming growth factor beta stimulus, tumor necrosis factor-mediated signaling pathway											cell aging
305	TRUE	Empty	Procollagen C-endopeptidase enhancer 1 OS=Homo sapiens OX=9606 GN=PCOLCE PE=1 SV=2	Q15113	PCOLCE	48 kDa		0.37	0	[]	Homo sapiens																																				multicellular organism development
END OF FILE
[truncated: 121 more columns]
